# Supplementary material for: Poly[[aqua­bis­[μ2-6-(pyridine-3-car­box­amido)­naphthalene-2-carboxyl­ato]copper(II)] dihydrate]
Source: Acta Crystallogr Sect E Struct Rep Online. 2012 Oct 31;68(Pt 11):m1422. doi: 10.1107/S1600536812044157 (PMC3515157; doi:10.1107/S1600536812044157)
Supplement: Supplementary file 1 [file e-68-m1422-sup1.cif]

##############################################################################
#                                                                            #
# This CIF contains the data in a paper accepted for publication in          #
# Acta Crystallographica Section E. It conforms to the requirements of       #
# Notes for Authors for Acta Crystallographica Section E, and has been       #
# peer reviewed under the auspices of the IUCr Commission on Journals.       #
#                                                                            #
# Full details of the Crystallographic Information File format               #
# are given in the paper "The Crystallographic Information File (CIF):       #
# a New Standard Archive File for Crystallography" by S. R. Hall, F. H.      #
# Allen and I. D. Brown [Acta Cryst. (1991), A47, 655-685].                  #
#                                                                            #
# The current version of the core CIF dictionary is obtainable from          #
# ftp://ftp.iucr.org/pub/cif_core.dic.                                       #
#                                                                            #
# Software is freely available for graphical display of the structure(s)     #
# in this CIF. For information consult the CIF software page                 #
# http://www.iucr.org/resources/cif/software.                                #
#                                                                            #
# This file may be used for bona fide research purposes within the           #
# scientific community so long as proper attribution is given to the journal # 
# article from which it was obtained.                                        #
#                                                                            #
##############################################################################
data_I
_audit_creation_method     SHELXL-97
_chemical_name_systematic
;
Poly[[aquabis[\m~2~-6-(pyridine-3-carboxamido)naphthalene-2-
carboxylato]copper(II)] dihydrate]
;
_chemical_name_common     ?
_chemical_formula_moiety     'C34 H24 Cu N4 O7, 2(H2 O)'
_chemical_formula_sum     'C34 H28 Cu N4 O9'
_chemical_formula_iupac     '[Cu (C17 H11 N2 O3)2 (H2 O)], 2H2 O'
_chemical_formula_weight     700.14
_chemical_melting_point     ?
_symmetry_cell_setting     monoclinic
_symmetry_space_group_name_H-M     'C 2/c'
_symmetry_space_group_name_Hall     '-C 2yc'
loop_
    _symmetry_equiv_pos_as_xyz
    'x, y, z'
    'x, -y, z+1/2'
    'x+1/2, y+1/2, z'
    'x+1/2, -y+1/2, z+1/2'
    '-x, -y, -z'
    '-x, y, -z-1/2'
    '-x+1/2, -y+1/2, -z'
    '-x+1/2, y+1/2, -z-1/2'
_cell_length_a     29.6255(8)
_cell_length_b     6.8582(2)
_cell_length_c     14.8264(4)
_cell_angle_alpha     90.00
_cell_angle_beta     94.728(3)
_cell_angle_gamma     90.00
_cell_volume     3002.14(14)
_cell_formula_units_Z     4
_cell_measurement_reflns_used     3663
_cell_measurement_theta_min     2.76
_cell_measurement_theta_max     26.31
_cell_measurement_temperature     296(2)
_exptl_crystal_description     'block'
_exptl_crystal_colour     'green'
_exptl_crystal_size_max     0.18
_exptl_crystal_size_mid     0.16
_exptl_crystal_size_min     0.16
_exptl_crystal_density_diffrn     1.549
_exptl_crystal_density_meas     ?
_exptl_crystal_density_method     'not measured'
_exptl_crystal_F_000     1444
_exptl_absorpt_coefficient_mu     0.794
_exptl_absorpt_correction_type     multi-scan
_exptl_absorpt_process_details     '(SADABS; Sheldrick, 1996)'
_exptl_absorpt_correction_T_min     0.8703
_exptl_absorpt_correction_T_max     0.8835
_exptl_special_details     ?
_diffrn_ambient_temperature     296(2)
_diffrn_radiation_type     MoK\a
_diffrn_radiation_wavelength     0.71073
_diffrn_radiation_source     'sealed tube'
_diffrn_radiation_monochromator     'graphite'
_diffrn_measurement_device_type     'Bruker APEXII CCD'
_diffrn_measurement_method     '\f and \w scans'
_diffrn_detector_area_resol_mean     ?
_diffrn_reflns_number     24367
_diffrn_reflns_av_R_equivalents     0.0710
_diffrn_reflns_av_sigmaI/netI     0.0622
_diffrn_reflns_theta_min     1.38
_diffrn_reflns_theta_max     28.29
_diffrn_reflns_theta_full     28.29
_diffrn_measured_fraction_theta_max     0.995
_diffrn_measured_fraction_theta_full     0.995
_diffrn_reflns_limit_h_min     -38
_diffrn_reflns_limit_h_max     39
_diffrn_reflns_limit_k_min     -9
_diffrn_reflns_limit_k_max     8
_diffrn_reflns_limit_l_min     -19
_diffrn_reflns_limit_l_max     19
_diffrn_standards_number     ?
_diffrn_standards_interval_count     ?
_diffrn_standards_interval_time     ?
_diffrn_standards_decay_%     ?
_refine_special_details
;
Refinement of <i>F</i>^2^ against ALL reflections. The weighted <i>R</i>-factor
<i>wR</i> and goodness of fit <i>S</i> are based on <i>F</i>^2^, conventional
<i>R</i>-factors <i>R</i> are based on <i>F</i>, with <i>F</i> set to zero for
negative <i>F</i>^2^. The threshold expression of <i>F</i>^2^ >
\s(<i>F</i>^2^) is used only for calculating <i>R</i>-factors(gt) <i>etc</i>.
and is not relevant to the choice of reflections for refinement.
<i>R</i>-factors based on <i>F</i>^2^ are statistically about twice as large
as those based on <i>F</i>, and <i>R</i>- factors based on ALL data will be
even larger.
;
_reflns_number_total     3705
_reflns_number_gt     2462
_reflns_threshold_expression     I>2sigma(I)
_refine_ls_structure_factor_coef     Fsqd
_refine_ls_matrix_type     full
_refine_ls_R_factor_all     0.0878
_refine_ls_R_factor_gt     0.0448
_refine_ls_wR_factor_gt     0.0812
_refine_ls_wR_factor_ref     0.0945
_refine_ls_goodness_of_fit_ref     0.998
_refine_ls_restrained_S_all     0.998
_refine_ls_number_reflns     3705
_refine_ls_number_parameters     234
_refine_ls_number_restraints     0
_refine_ls_hydrogen_treatment     mixed
_refine_ls_weighting_scheme     calc
_refine_ls_weighting_details
         'calc w=1/[\s^2^(Fo^2^)+(0.0323P)^2^+3.3539P] where P=(Fo^2^+2Fc^2^)/3'
_atom_sites_solution_hydrogens     geom
_atom_sites_solution_primary     direct
_atom_sites_solution_secondary     difmap
_refine_ls_shift/su_max     0.000
_refine_ls_shift/su_mean     0.000
_refine_diff_density_max     0.308
_refine_diff_density_min     -0.282
_refine_ls_extinction_method     none
_refine_ls_extinction_coef     ?
loop_
    _atom_type_symbol
    _atom_type_description
    _atom_type_scat_dispersion_real
    _atom_type_scat_dispersion_imag
    _atom_type_scat_source
    'C' 'C' 0.0033 0.0016
                         'International Tables Vol C Tables 4.2.6.8 and 6.1.1.4'
    'H' 'H' 0.0000 0.0000
                         'International Tables Vol C Tables 4.2.6.8 and 6.1.1.4'
    'N' 'N' 0.0061 0.0033
                         'International Tables Vol C Tables 4.2.6.8 and 6.1.1.4'
    'O' 'O' 0.0106 0.0060
                         'International Tables Vol C Tables 4.2.6.8 and 6.1.1.4'
    'Cu' 'Cu' 0.3201 1.2651
                         'International Tables Vol C Tables 4.2.6.8 and 6.1.1.4'
_computing_data_collection     'APEX2 (Bruker, 2008)'
_computing_cell_refinement     'SAINT (Bruker, 2008)'
_computing_data_reduction     'SAINT (Bruker, 2008)'
_computing_structure_solution     'SHELXS97 (Sheldrick, 2008)'
_computing_structure_refinement     'SHELXL97 (Sheldrick, 2008)'
_computing_molecular_graphics     'SHELXTL (Bruker, 2008)'
_computing_publication_material     'SHELXTL (Bruker, 2008)'
loop_
    _atom_site_type_symbol
    _atom_site_label
    _atom_site_fract_x
    _atom_site_fract_y
    _atom_site_fract_z
    _atom_site_U_iso_or_equiv
    _atom_site_adp_type
    _atom_site_calc_flag
    _atom_site_refinement_flags
    _atom_site_occupancy
    _atom_site_symmetry_multiplicity
    _atom_site_disorder_assembly
    _atom_site_disorder_group
    Cu Cu1 0.5000 0.15958(7) 0.7500 0.02730(14) Uani d S 1 2 . .
    O O1 0.43940(5) 0.1123(3) 0.69567(11) 0.0339(5) Uani d . 1 1 . .
    O O2 0.43602(6) -0.1766(3) 0.76371(12) 0.0404(5) Uani d . 1 1 . .
    O O3 0.14263(6) 0.0207(3) 0.50325(12) 0.0388(5) Uani d . 1 1 . .
    O O4 0.5000 0.5226(5) 0.7500 0.0458(8) Uani d S 1 2 . .
    O O5 0.11363(10) 0.3690(4) 0.58013(19) 0.0586(7) Uani d . 1 1 . .
    N N1 0.15983(7) -0.2657(4) 0.57653(15) 0.0298(5) Uani d . 1 1 . .
    N N2 0.02186(6) -0.2919(3) 0.62447(13) 0.0248(5) Uani d . 1 1 . .
    C C1 0.41869(8) -0.0433(4) 0.71535(16) 0.0286(6) Uani d . 1 1 . .
    C C2 0.36998(8) -0.0565(4) 0.67842(16) 0.0278(6) Uani d . 1 1 . .
    C C3 0.34545(8) -0.2230(4) 0.69110(17) 0.0315(6) Uani d . 1 1 . .
    H H3 0.3597 -0.3288 0.7207 0.038 Uiso calc R 1 1 . .
    C C4 0.29901(8) -0.2372(4) 0.66017(16) 0.0277(6) Uani d . 1 1 . .
    C C5 0.27238(8) -0.4042(4) 0.67428(18) 0.0348(7) Uani d . 1 1 . .
    H H5 0.2857 -0.5120 0.7037 0.042 Uiso calc R 1 1 . .
    C C6 0.22799(8) -0.4089(4) 0.64557(17) 0.0337(6) Uani d . 1 1 . .
    H H6 0.2111 -0.5201 0.6555 0.040 Uiso calc R 1 1 . .
    C C7 0.20668(8) -0.2475(4) 0.60056(16) 0.0274(6) Uani d . 1 1 . .
    C C8 0.23130(8) -0.0832(4) 0.58502(16) 0.0286(6) Uani d . 1 1 . .
    H H8 0.2174 0.0225 0.5550 0.034 Uiso calc R 1 1 . .
    C C9 0.27774(8) -0.0746(4) 0.61459(16) 0.0269(6) Uani d . 1 1 . .
    C C10 0.30397(8) 0.0933(4) 0.60178(18) 0.0337(7) Uani d . 1 1 . .
    H H10 0.2906 0.2001 0.5716 0.040 Uiso calc R 1 1 . .
    C C11 0.34869(8) 0.1023(4) 0.63273(17) 0.0336(7) Uani d . 1 1 . .
    H H11 0.3652 0.2148 0.6234 0.040 Uiso calc R 1 1 . .
    C C12 0.13114(8) -0.1337(4) 0.53628(16) 0.0268(6) Uani d . 1 1 . .
    C C13 0.08218(8) -0.1870(4) 0.53737(16) 0.0247(5) Uani d . 1 1 . .
    C C14 0.05252(8) -0.1765(4) 0.45994(16) 0.0295(6) Uani d . 1 1 . .
    H H14 0.0624 -0.1341 0.4053 0.035 Uiso calc R 1 1 . .
    C C15 0.00809(9) -0.2305(4) 0.46597(17) 0.0329(7) Uani d . 1 1 . .
    H H15 -0.0123 -0.2295 0.4147 0.040 Uiso calc R 1 1 . .
    C C16 -0.00604(8) -0.2859(4) 0.54859(16) 0.0292(6) Uani d . 1 1 . .
    H H16 -0.0362 -0.3207 0.5518 0.035 Uiso calc R 1 1 . .
    C C17 0.06539(8) -0.2429(4) 0.61731(16) 0.0262(6) Uani d . 1 1 . .
    H H17 0.0852 -0.2471 0.6692 0.031 Uiso calc R 1 1 . .
    H H1 0.1478(10) -0.368(5) 0.588(2) 0.055(11) Uiso d . 1 1 . .
    H H4 0.4757(10) 0.599(6) 0.754(3) 0.083(13) Uiso d . 1 1 . .
    H H51 0.1036(13) 0.338(6) 0.623(2) 0.072(14) Uiso d . 1 1 . .
    H H52 0.1223(14) 0.273(7) 0.561(3) 0.088(17) Uiso d . 1 1 . .
loop_
    _atom_site_aniso_label
    _atom_site_aniso_U_11
    _atom_site_aniso_U_22
    _atom_site_aniso_U_33
    _atom_site_aniso_U_12
    _atom_site_aniso_U_13
    _atom_site_aniso_U_23
    Cu1 0.0144(2) 0.0424(3) 0.0249(2) 0.000 0.00091(16) 0.000
    O1 0.0186(8) 0.0527(14) 0.0301(9) -0.0109(9) 0.0001(7) 0.0015(9)
    O2 0.0268(9) 0.0467(14) 0.0464(11) 0.0048(10) -0.0051(8) 0.0007(10)
    O3 0.0274(10) 0.0329(12) 0.0565(12) -0.0030(9) 0.0062(9) 0.0119(10)
    O4 0.052(2) 0.032(2) 0.0547(19) 0.000 0.0111(16) 0.000
    O5 0.0766(18) 0.0398(17) 0.0638(17) -0.0107(13) 0.0319(14) -0.0065(13)
    N1 0.0185(11) 0.0281(14) 0.0426(13) -0.0052(11) 0.0013(9) 0.0033(11)
    N2 0.0186(10) 0.0288(14) 0.0269(10) 0.0003(9) 0.0015(8) -0.0006(9)
    C1 0.0190(12) 0.0431(19) 0.0237(12) -0.0003(13) 0.0028(10) -0.0078(12)
    C2 0.0188(12) 0.0366(17) 0.0281(13) -0.0046(12) 0.0028(10) -0.0042(12)
    C3 0.0233(13) 0.0352(18) 0.0356(14) 0.0019(12) 0.0003(11) 0.0004(12)
    C4 0.0219(12) 0.0310(16) 0.0299(13) -0.0020(12) 0.0001(10) -0.0020(11)
    C5 0.0260(14) 0.0308(17) 0.0467(16) -0.0020(12) -0.0024(12) 0.0081(13)
    C6 0.0278(14) 0.0278(16) 0.0450(15) -0.0059(12) -0.0003(12) 0.0078(13)
    C7 0.0177(12) 0.0326(16) 0.0317(13) -0.0017(12) 0.0021(10) -0.0005(12)
    C8 0.0220(12) 0.0290(16) 0.0343(13) -0.0011(12) -0.0003(10) 0.0041(12)
    C9 0.0228(12) 0.0299(16) 0.0278(12) -0.0038(11) 0.0012(10) -0.0008(11)
    C10 0.0256(13) 0.0307(17) 0.0437(15) -0.0045(12) -0.0031(11) 0.0074(12)
    C11 0.0256(13) 0.0376(19) 0.0372(14) -0.0094(12) 0.0001(11) 0.0040(12)
    C12 0.0205(12) 0.0313(17) 0.0289(12) -0.0009(12) 0.0040(10) -0.0020(12)
    C13 0.0204(12) 0.0205(15) 0.0332(13) 0.0012(11) 0.0031(10) -0.0024(11)
    C14 0.0276(13) 0.0322(17) 0.0286(12) -0.0012(13) 0.0024(10) 0.0016(12)
    C15 0.0281(14) 0.0411(18) 0.0281(13) -0.0006(12) -0.0061(11) 0.0007(12)
    C16 0.0188(12) 0.0349(18) 0.0336(13) -0.0014(11) 0.0003(10) -0.0013(11)
    C17 0.0187(12) 0.0330(16) 0.0265(12) 0.0013(11) -0.0007(10) -0.0003(11)
_geom_special_details
;
All s.u.'s (except the s.u. in the dihedral angle between two l.s. planes)
are estimated using the full covariance matrix. The cell s.u.'s are taken
into account individually in the estimation of s.u.'s in distances, angles
and torsion angles; correlations between s.u.'s in cell parameters are only
used when they are defined by crystal symmetry. An approximate (isotropic)
treatment of cell s.u.'s is used for estimating s.u.'s involving l.s.
planes.
;
loop_
    _geom_bond_atom_site_label_1
    _geom_bond_atom_site_label_2
    _geom_bond_site_symmetry_2
    _geom_bond_distance
    _geom_bond_publ_flag
    Cu1 O1 . 1.9337(16) ?
    Cu1 O1 6_657 1.9337(16) ?
    Cu1 N2 8_557 2.0476(19) ?
    Cu1 N2 3 2.0476(19) ?
    O1 C1 . 1.277(3) ?
    O2 C1 . 1.246(3) ?
    O3 C12 . 1.227(3) ?
    O4 H4 . 0.90(3) ?
    O5 H51 . 0.75(4) ?
    O5 H52 . 0.77(4) ?
    N1 C12 . 1.347(3) ?
    N1 C7 . 1.410(3) ?
    N1 H1 . 0.81(3) ?
    N2 C16 . 1.341(3) ?
    N2 C17 . 1.345(3) ?
    N2 Cu1 3_445 2.0476(19) ?
    C1 C2 . 1.503(3) ?
    C2 C3 . 1.374(4) ?
    C2 C11 . 1.405(4) ?
    C3 C4 . 1.417(3) ?
    C3 H3 . 0.9300 ?
    C4 C5 . 1.416(4) ?
    C4 C9 . 1.424(4) ?
    C5 C6 . 1.349(3) ?
    C5 H5 . 0.9300 ?
    C6 C7 . 1.414(4) ?
    C6 H6 . 0.9300 ?
    C7 C8 . 1.372(4) ?
    C8 C9 . 1.410(3) ?
    C8 H8 . 0.9300 ?
    C9 C10 . 1.410(4) ?
    C10 C11 . 1.367(3) ?
    C10 H10 . 0.9300 ?
    C11 H11 . 0.9300 ?
    C12 C13 . 1.497(3) ?
    C13 C17 . 1.377(3) ?
    C13 C14 . 1.389(3) ?
    C14 C15 . 1.377(3) ?
    C14 H14 . 0.9300 ?
    C15 C16 . 1.380(3) ?
    C15 H15 . 0.9300 ?
    C16 H16 . 0.9300 ?
    C17 H17 . 0.9300 ?
loop_
    _geom_angle_atom_site_label_1
    _geom_angle_atom_site_label_2
    _geom_angle_atom_site_label_3
    _geom_angle_site_symmetry_1
    _geom_angle_site_symmetry_3
    _geom_angle
    _geom_angle_publ_flag
    O1 Cu1 O1 . 6_657 160.69(12) ?
    O1 Cu1 N2 . 8_557 93.07(7) ?
    O1 Cu1 N2 6_657 8_557 90.06(7) ?
    O1 Cu1 N2 . 3 90.06(7) ?
    O1 Cu1 N2 6_657 3 93.07(7) ?
    N2 Cu1 N2 8_557 3 161.31(12) ?
    C1 O1 Cu1 . . 119.48(17) ?
    H51 O5 H52 . . 104(4) ?
    C12 N1 C7 . . 128.7(2) ?
    C12 N1 H1 . . 114(2) ?
    C7 N1 H1 . . 118(2) ?
    C16 N2 C17 . . 117.1(2) ?
    C16 N2 Cu1 . 3_445 123.25(15) ?
    C17 N2 Cu1 . 3_445 119.30(15) ?
    O2 C1 O1 . . 124.2(2) ?
    O2 C1 C2 . . 120.2(2) ?
    O1 C1 C2 . . 115.6(2) ?
    C3 C2 C11 . . 119.3(2) ?
    C3 C2 C1 . . 120.2(2) ?
    C11 C2 C1 . . 120.5(2) ?
    C2 C3 C4 . . 121.5(3) ?
    C2 C3 H3 . . 119.2 ?
    C4 C3 H3 . . 119.2 ?
    C5 C4 C3 . . 123.1(2) ?
    C5 C4 C9 . . 118.3(2) ?
    C3 C4 C9 . . 118.7(2) ?
    C6 C5 C4 . . 120.9(3) ?
    C6 C5 H5 . . 119.6 ?
    C4 C5 H5 . . 119.6 ?
    C5 C6 C7 . . 121.0(3) ?
    C5 C6 H6 . . 119.5 ?
    C7 C6 H6 . . 119.5 ?
    C8 C7 N1 . . 123.8(2) ?
    C8 C7 C6 . . 120.0(2) ?
    N1 C7 C6 . . 116.2(2) ?
    C7 C8 C9 . . 120.1(2) ?
    C7 C8 H8 . . 120.0 ?
    C9 C8 H8 . . 120.0 ?
    C8 C9 C10 . . 121.8(2) ?
    C8 C9 C4 . . 119.8(2) ?
    C10 C9 C4 . . 118.4(2) ?
    C11 C10 C9 . . 121.4(3) ?
    C11 C10 H10 . . 119.3 ?
    C9 C10 H10 . . 119.3 ?
    C10 C11 C2 . . 120.7(3) ?
    C10 C11 H11 . . 119.6 ?
    C2 C11 H11 . . 119.6 ?
    O3 C12 N1 . . 124.8(2) ?
    O3 C12 C13 . . 121.1(2) ?
    N1 C12 C13 . . 114.1(2) ?
    C17 C13 C14 . . 118.5(2) ?
    C17 C13 C12 . . 119.8(2) ?
    C14 C13 C12 . . 121.7(2) ?
    C15 C14 C13 . . 118.4(2) ?
    C15 C14 H14 . . 120.8 ?
    C13 C14 H14 . . 120.8 ?
    C14 C15 C16 . . 119.5(2) ?
    C14 C15 H15 . . 120.2 ?
    C16 C15 H15 . . 120.2 ?
    N2 C16 C15 . . 122.8(2) ?
    N2 C16 H16 . . 118.6 ?
    C15 C16 H16 . . 118.6 ?
    N2 C17 C13 . . 123.6(2) ?
    N2 C17 H17 . . 118.2 ?
    C13 C17 H17 . . 118.2 ?
loop_
    _geom_hbond_atom_site_label_D
    _geom_hbond_atom_site_label_H
    _geom_hbond_atom_site_label_A
    _geom_hbond_site_symmetry_A
    _geom_hbond_distance_DH
    _geom_hbond_distance_HA
    _geom_hbond_distance_DA
    _geom_hbond_angle_DHA
    N1 H1 O5 1_545 0.81(3) 2.07(3) 2.857(4) 164(3)
    O5 H51 O2 8_557 0.75(4) 2.13(4) 2.861(3) 164(4)
    O5 H52 O3 . 0.77(4) 2.04(4) 2.811(4) 177(5)
    O4 H4 O2 1_565 0.90(3) 1.95(3) 2.820(3) 163(3)
data_global
_journal_date_recd_electronic     2012-07-12
_journal_date_accepted     2012-10-24
_journal_name_full     'Acta Crystallographica, Section E'
_journal_year     2012
_journal_volume     68
_journal_issue     11
_journal_page_first     m1422
_journal_page_last     m1422
_journal_paper_category     QM
_journal_paper_doi     10.1107/S1600536812044157
_journal_coeditor_code     AA2070
_publ_contact_author_name     'Prof. Soon W. Lee'
_publ_contact_author_address
;
Department of Chemistry (BK21)
Sungkyunkwan University
Natural Science Campus
Suwon 440-746
Republic of Korea
;
_publ_contact_author_email     soonwlee@skku.edu
_publ_contact_author_fax     '82(31)2907075'
_publ_contact_author_phone     '82(31)2907066'
_publ_section_title
;\
Poly[[aquabis[\m~2~-6-(pyridine-3-carboxamido)naphthalene-2-carboxylato]\
copper(II)] dihydrate]
;
loop_
    _publ_author_name
    _publ_author_address
    'Song, Yun-Sung'
;
Department of Chemistry (BK21)
Sungkyunkwan University
Natural Science Campus
Suwon 440-746
Republic of Korea
;
    'Lee, Soon W.'
;
Department of Chemistry (BK21)
Sungkyunkwan University
Natural Science Campus
Suwon 440-746
Republic of Korea
;
