# Supplementary material for: Poly[[aqua­bis­[μ2-6-(pyridine-3-car­box­amido)­naphthalene-2-carboxyl­ato]copper(II)] dihydrate]
Source: Acta Crystallogr Sect E Struct Rep Online. 2012 Oct 31;68(Pt 11):m1422. doi: 10.1107/S1600536812044157 (PMC3515157; doi:10.1107/S1600536812044157)
Supplement: Supplementary file 2 [file e-68-m1422-Isup2.hkl]

# 
# h,k,l, Fc-squared, Fo-squared, sigma(Fo-squared) and status flag 
# 
data_I
_shelx_title ' C2C in C2c' 
_shelx_refln_list_code          4 
_shelx_F_calc_maximum      586.82 
_exptl_crystal_F_000      1444.00 
_reflns_d_resolution_high  0.7499 
 
loop_ 
 _symmetry_equiv_pos_as_xyz 
 'x, y, z' 
 'x, -y, z+1/2' 
 'x+1/2, y+1/2, z' 
 'x+1/2, -y+1/2, z+1/2' 
 '-x, -y, -z' 
 '-x, y, -z-1/2' 
 '-x+1/2, -y+1/2, -z' 
 '-x+1/2, y+1/2, -z-1/2' 
 
_cell_length_a    29.6255 
_cell_length_b     6.8582 
_cell_length_c    14.8264 
_cell_angle_alpha  90.000 
_cell_angle_beta   94.728 
_cell_angle_gamma  90.000 
 
_shelx_F_squared_multiplier     1.000 
 
loop_ 
 _refln_index_h 
 _refln_index_k 
 _refln_index_l 
 _refln_F_squared_calc 
 _refln_F_squared_meas 
 _refln_F_squared_sigma 
 _refln_observed_status 
   2   0   0    19693.15    19692.82    232.34 o 
   4   0   0    17324.70    16785.38    161.72 o 
   6   0   0    12766.59    12720.01    127.38 o 
   8   0   0    18733.13    17748.27    169.57 o 
  10   0   0     1900.34     1663.25     46.34 o 
  12   0   0     4648.63     4255.67     75.84 o 
  14   0   0   131770.86   145674.70   1264.18 o 
  16   0   0    12791.01    12150.93    160.46 o 
  18   0   0    15593.87    15387.78    217.98 o 
  20   0   0     5311.47     5026.37    121.53 o 
  22   0   0     1898.37     1771.37    113.86 o 
  24   0   0       96.69       85.44     63.23 o 
  26   0   0     5689.00     5801.58    175.16 o 
  28   0   0       50.93       57.94     76.20 o 
  30   0   0     4968.88     4776.86    256.54 o 
  32   0   0     2250.58     2131.86    131.88 o 
  34   0   0     2422.41     2469.06    258.45 o 
  36   0   0     2022.77     2157.82    393.87 o 
  38   0   0     1172.91      834.83    248.05 o 
   1   1   0    24256.77    24716.37    208.93 o 
   3   1   0        9.63        6.60     10.27 o 
   5   1   0      179.65      164.67     17.57 o 
   7   1   0     2028.97     2232.15     39.34 o 
   9   1   0      447.86      386.37     23.77 o 
  11   1   0     4588.73     4101.81     55.71 o 
  13   1   0      126.71      112.82     22.07 o 
  15   1   0     3394.62     3313.11     56.98 o 
  17   1   0     2380.99     2210.76     51.86 o 
  19   1   0     2863.54     2853.49     63.64 o 
  21   1   0      293.97      280.47     41.08 o 
  23   1   0       10.28      -42.03     42.03 o 
  25   1   0      936.49      914.70     62.79 o 
  27   1   0      432.80      557.76     72.12 o 
  29   1   0        4.87      -60.73     60.73 o 
  31   1   0     1559.43     1423.24    101.78 o 
  33   1   0      843.12      940.40    103.22 o 
  35   1   0      132.29      -90.69     90.69 o 
  37   1   0      373.09      441.96    116.89 o 
  39   1   0      106.37       41.82    209.14 o 
   0   2   0    36075.52    36973.75    448.66 o 
   2   2   0    32650.44    34055.21    311.36 o 
   4   2   0     6081.79     6363.44     85.65 o 
   6   2   0    12836.94    12266.07    129.54 o 
   8   2   0     3510.28     4036.65     69.13 o 
  10   2   0     4083.82     4157.62     71.25 o 
  12   2   0     5602.37     6004.69     86.74 o 
  14   2   0     1803.70     2057.79     57.95 o 
  16   2   0     1959.92     2072.91     63.52 o 
  18   2   0     2650.08     2663.17     67.51 o 
  20   2   0     3932.94     3848.10     87.57 o 
  22   2   0     5919.08     5853.14    112.71 o 
  24   2   0     1864.65     1852.50     89.59 o 
  26   2   0       21.71      -46.31     61.11 o 
  28   2   0        2.53      -74.31     76.71 o 
  30   2   0      574.32      606.87    108.10 o 
  32   2   0      741.28      719.80    125.05 o 
  34   2   0      356.92      283.78    115.33 o 
  36   2   0      115.75      128.33    110.19 o 
  38   2   0      395.56      474.34    165.38 o 
   1   3   0    25079.84    25001.27    248.77 o 
   3   3   0     3964.09     3916.45     76.19 o 
   5   3   0    15239.44    15585.85    166.01 o 
   7   3   0    18804.20    18440.49    197.21 o 
   9   3   0     4629.58     4396.24     81.75 o 
  11   3   0     3516.47     3432.84     75.21 o 
  13   3   0     6992.64     6979.37    105.40 o 
  15   3   0     5949.47     5776.40    100.42 o 
  17   3   0     4237.81     4172.66     97.39 o 
  19   3   0    10017.84     9966.97    142.55 o 
  21   3   0     1479.50     1461.04     73.52 o 
  23   3   0      398.86      243.01     89.79 o 
  25   3   0      397.06      510.74    101.81 o 
  27   3   0     2932.11     3032.39    178.83 o 
  29   3   0     2669.55     2769.93    207.92 o 
  31   3   0     1992.21     1979.31    164.28 o 
  33   3   0     2397.71     2590.93    345.36 o 
  35   3   0     1024.84      947.24    150.15 o 
  37   3   0       35.51      -81.40    115.59 o 
   0   4   0      142.33      191.34     70.03 o 
   2   4   0       81.42       68.84     31.75 o 
   4   4   0      224.85      233.07     42.94 o 
   6   4   0     3814.18     4036.43     94.99 o 
   8   4   0     1292.93     1534.99     58.48 o 
  10   4   0        7.63       16.58     39.86 o 
  12   4   0      276.07      293.54     50.92 o 
  14   4   0      282.06      302.61     52.34 o 
  16   4   0     2435.16     2615.66    117.00 o 
  18   4   0     3450.14     3294.42    118.52 o 
  20   4   0      177.06      121.29     76.16 o 
  22   4   0     2973.29     2659.53    175.41 o 
  24   4   0      216.96      291.46     98.39 o 
  26   4   0      604.50      585.07    112.44 o 
  28   4   0        3.97      -89.71     89.71 o 
  30   4   0      316.26      490.80    132.98 o 
  32   4   0      649.12      637.52    131.25 o 
  34   4   0      116.02       33.84    120.05 o 
   1   5   0       89.94       69.54     62.90 o 
   3   5   0     1241.27     1337.51     86.21 o 
   5   5   0     1279.31     1356.36     93.72 o 
   7   5   0      906.73     1013.87     70.34 o 
   9   5   0      361.59      523.73     73.19 o 
  11   5   0      306.63      300.56     71.07 o 
  13   5   0      203.85      172.46     68.41 o 
  15   5   0      320.82      183.57     78.41 o 
  17   5   0      200.13       30.06     87.08 o 
  19   5   0       56.87       79.38     80.10 o 
  21   5   0      220.77      272.64     90.25 o 
  23   5   0        1.87      -90.40     90.40 o 
  25   5   0      197.33      245.43    134.79 o 
  27   5   0       66.68        4.11    100.16 o 
  29   5   0      216.60      -36.22    146.89 o 
  31   5   0      334.11      416.47    136.01 o 
   0   6   0      781.54      784.42    145.23 o 
   2   6   0     9058.75     8524.87    218.34 o 
   4   6   0       38.63        9.93     88.08 o 
   6   6   0      550.42      600.45    145.14 o 
   8   6   0      854.36      629.33     97.49 o 
  10   6   0      280.84      351.36    101.32 o 
  12   6   0     1236.50     1053.15     90.69 o 
  14   6   0       54.19       35.63     69.31 o 
  16   6   0     2339.12     2547.56    164.67 o 
  18   6   0       22.42       95.43     84.71 o 
  20   6   0      609.81      774.19    120.54 o 
  22   6   0      966.04      994.36    129.32 o 
  24   6   0     1220.32     1275.63    143.00 o 
  26   6   0       25.55       -1.33    107.96 o 
  28   6   0     1658.37     1993.32    177.61 o 
   1   7   0       64.03     -140.20    156.35 o 
   3   7   0     1334.84     1283.92    161.18 o 
   5   7   0       54.49       79.38    126.21 o 
   7   7   0      135.03      246.98    114.08 o 
   9   7   0      198.28      331.31    139.71 o 
  11   7   0      741.03      718.93    145.75 o 
  13   7   0       39.44       59.98    105.82 o 
  15   7   0       13.11       32.42    141.99 o 
  17   7   0     1029.16      919.47    146.84 o 
  19   7   0      171.81      118.17    137.04 o 
  21   7   0       86.50       29.06    140.77 o 
  23   7   0       64.18       64.84    143.90 o 
  25   7   0      148.78      -90.63    144.93 o 
   0   8   0       30.42       86.69    199.76 o 
   2   8   0      152.04      362.03    307.18 o 
   4   8   0      234.14       93.54    145.23 o 
   6   8   0      346.04      563.81    170.20 o 
   8   8   0        0.19      110.99    146.70 o 
  10   8   0        0.19      -67.34    137.63 o 
  12   8   0      103.56       57.85    136.72 o 
  14   8   0       12.64     -242.72    309.70 o 
  16   8   0        4.29      -58.01    135.59 o 
  18   8   0        8.82       72.09    262.85 o 
   1   9   0        1.54       88.90    160.83 o 
   3   9   0      178.99      465.37    226.15 o 
   5   9   0        1.41      145.87    209.19 o 
 -39   1   1      185.32      268.87    157.46 o 
 -37   1   1     2210.73     2298.81    235.05 o 
 -35   1   1     1634.64     1695.36    177.06 o 
 -33   1   1     1781.85     2029.09    127.04 o 
 -31   1   1     1119.82     1114.81     94.15 o 
 -29   1   1     4564.95     4204.64    198.78 o 
 -27   1   1       91.04       39.13     64.35 o 
 -25   1   1      209.22      204.21     58.13 o 
 -23   1   1     2384.18     2517.02     87.63 o 
 -21   1   1     2509.72     2370.61     79.36 o 
 -19   1   1      762.79      757.10     47.54 o 
 -17   1   1     2185.67     2173.87     58.06 o 
 -13   1   1    11212.85    11442.78    107.46 o 
 -11   1   1    15803.54    15661.06    133.59 o 
  -9   1   1     3398.74     3539.99     53.13 o 
  -7   1   1      725.40      690.91     25.83 o 
  -5   1   1     1814.33     1605.61     34.85 o 
  -3   1   1    13909.88    14604.78    123.50 o 
  -1   1   1     3283.86     3520.49     44.16 o 
   1   1   1    66369.02    65754.75    513.87 o 
   3   1   1    19840.58    20035.09    164.72 o 
   5   1   1    46488.73    47122.71    309.17 o 
   7   1   1    20851.39    20726.47    150.83 o 
   9   1   1     4459.29     4225.78     50.94 o 
  11   1   1     1721.83     1658.83     44.85 o 
  13   1   1     3681.80     3756.83     55.05 o 
  15   1   1    15045.21    15371.99    134.26 o 
  17   1   1     2084.27     2154.21     53.18 o 
  19   1   1     4113.37     4004.63     75.06 o 
  21   1   1     1211.33     1201.99     55.25 o 
  23   1   1      741.80      851.22     55.21 o 
  25   1   1     2465.71     2718.66     97.33 o 
  27   1   1     1734.86     1557.91     94.05 o 
  29   1   1      111.24      170.69     62.50 o 
  31   1   1      820.36     1022.81    134.75 o 
  33   1   1      698.71      517.83    108.50 o 
  35   1   1      226.43      175.02     99.87 o 
  37   1   1       76.41       78.76    157.22 o 
 -38   2   1      347.60      391.00    118.28 o 
 -36   2   1     1609.44     1803.83    163.10 o 
 -34   2   1     1356.06     1137.88    184.85 o 
 -32   2   1     1256.04     1478.60    143.12 o 
 -30   2   1     1170.24     1207.65    114.08 o 
 -28   2   1      978.64      817.57     84.76 o 
 -26   2   1     4536.33     4448.29    148.98 o 
 -24   2   1       55.41       16.34     54.36 o 
 -22   2   1     6040.76     5928.45    122.66 o 
 -20   2   1     6441.30     6323.31    116.54 o 
 -18   2   1     8481.51     8755.78    128.08 o 
 -16   2   1     1482.14     1562.52     60.35 o 
 -14   2   1      724.62      621.45     41.62 o 
 -12   2   1     5004.74     4798.67     81.23 o 
 -10   2   1     2410.87     1976.41     50.42 o 
  -8   2   1     1247.23     1190.65     40.39 o 
  -6   2   1    17914.87    18114.46    186.21 o 
  -4   2   1    52798.86    54165.07    507.66 o 
  -2   2   1    42419.07    42452.94    404.58 o 
   0   2   1    13742.85    13342.12    142.20 o 
   2   2   1     1867.82     2054.49     55.29 o 
   4   2   1    13944.89    13756.14    121.29 o 
   6   2   1    18980.87    18440.16    168.68 o 
   8   2   1     8265.80     7973.63     84.98 o 
  10   2   1     2358.26     2489.67     54.84 o 
  12   2   1     7165.04     7762.77     88.06 o 
  14   2   1    13968.21    13798.88    125.75 o 
  16   2   1     3504.97     3685.47     63.78 o 
  18   2   1     2710.59     2641.67     61.78 o 
  20   2   1     5702.65     5627.79     94.02 o 
  22   2   1      692.33      693.65     50.75 o 
  24   2   1      319.78      448.25     64.48 o 
  26   2   1      440.82      511.18     79.59 o 
  28   2   1      332.94      395.83    102.80 o 
  30   2   1     1167.30      884.48    112.10 o 
  32   2   1      832.55      836.40    121.03 o 
  34   2   1     1469.21     1696.09    162.86 o 
  36   2   1      510.45      273.95    163.21 o 
  38   2   1      130.59      -65.95    142.89 o 
 -37   3   1      182.68      262.43    146.89 o 
 -35   3   1      436.52      700.30    139.23 o 
 -33   3   1        0.21      176.72    109.89 o 
 -31   3   1        1.18       65.97    100.15 o 
 -29   3   1        0.93       36.15     92.42 o 
 -27   3   1       11.01      -77.43     77.43 o 
 -25   3   1       38.20      -45.86     90.89 o 
 -23   3   1     5343.61     5247.55    200.69 o 
 -21   3   1    16603.01    16387.85    299.54 o 
 -19   3   1        6.72       53.43     47.64 o 
 -17   3   1      697.14      769.92     61.08 o 
 -15   3   1     1122.62     1164.23     54.55 o 
 -13   3   1       27.30       -6.81     32.15 o 
 -11   3   1      148.64      183.89     32.15 o 
  -9   3   1     7087.43     7784.50    109.77 o 
  -7   3   1     7465.04     8134.70    111.06 o 
  -5   3   1      224.43      254.55     34.60 o 
  -3   3   1     3802.91     3997.73     82.58 o 
  -1   3   1      796.23      954.75     54.06 o 
   1   3   1     3808.18     4117.00     78.15 o 
   3   3   1     9365.61     9575.39    122.34 o 
   5   3   1     5727.41     6000.03     77.38 o 
   7   3   1     7913.83     8900.69    109.58 o 
   9   3   1       87.76       70.68     22.28 o 
  11   3   1        0.71       21.59     28.46 o 
  13   3   1        1.38       28.14     32.78 o 
  15   3   1       10.18       22.61     33.87 o 
  17   3   1       30.60       41.69     34.40 o 
  19   3   1     4344.01     4266.78     98.23 o 
  21   3   1     1942.46     1810.46    107.91 o 
  23   3   1        1.13      -14.61     67.36 o 
  25   3   1      136.09      117.07     86.86 o 
  27   3   1       80.93      -71.05     80.23 o 
  29   3   1        0.80      -87.23     87.23 o 
  31   3   1      326.56      198.14    109.80 o 
  33   3   1      436.45      685.96    175.18 o 
  35   3   1       40.48     -109.86    146.34 o 
 -34   4   1       23.59      271.59    119.66 o 
 -32   4   1      170.72      302.93    122.41 o 
 -30   4   1      722.70      826.83    129.76 o 
 -28   4   1     1256.80     1066.94    134.91 o 
 -26   4   1      430.65      401.06    108.56 o 
 -24   4   1     7289.74     7439.49    267.86 o 
 -22   4   1      835.30      939.33    132.83 o 
 -20   4   1       11.20      -34.41     65.64 o 
 -18   4   1      616.39      573.32    115.74 o 
 -16   4   1     1222.62     1308.75     83.19 o 
 -14   4   1       59.04       71.02     63.25 o 
 -12   4   1       71.88        4.56     45.39 o 
 -10   4   1     4003.73     4208.93    111.77 o 
  -8   4   1     3894.23     3727.23     94.95 o 
  -6   4   1     2013.27     1718.48     92.83 o 
  -4   4   1     7737.57     7816.01    113.73 o 
  -2   4   1     8298.04     8431.34    137.66 o 
   0   4   1      799.60      772.01     51.10 o 
   2   4   1      353.20      242.92     47.23 o 
   4   4   1       21.86      -27.12     44.47 o 
   6   4   1     4459.23     4279.71     85.23 o 
   8   4   1     9673.20     9933.20    128.57 o 
  10   4   1     2897.53     2771.07     74.97 o 
  12   4   1     3547.29     3436.49    117.90 o 
  14   4   1     1230.31     1152.12     72.61 o 
  16   4   1       33.52      146.75     57.31 o 
  18   4   1        9.00       31.85     69.35 o 
  20   4   1       77.01        8.51     88.77 o 
  22   4   1     3280.72     3063.78    149.32 o 
  24   4   1      200.44       83.03     88.78 o 
  26   4   1       13.85       36.22     95.36 o 
  28   4   1       11.96      -41.58    122.41 o 
  30   4   1       26.61      -94.61    133.29 o 
  32   4   1       66.68       96.53    138.30 o 
  34   4   1        7.71       65.84    116.64 o 
 -33   5   1      394.08      245.44    153.80 o 
 -31   5   1      606.77      891.54    139.58 o 
 -29   5   1       10.19      185.75    111.17 o 
 -27   5   1     1168.08     1114.31    142.69 o 
 -25   5   1      599.33      361.49    109.10 o 
 -23   5   1      864.74     1059.54    216.52 o 
 -21   5   1     3402.17     3238.39    201.62 o 
 -19   5   1     2129.22     2061.63    149.74 o 
 -17   5   1        8.10       26.01     86.27 o 
 -15   5   1     3449.38     3472.45    153.67 o 
 -13   5   1     2828.54     3231.25    145.17 o 
 -11   5   1     3035.42     3117.44    150.92 o 
  -9   5   1     1847.83     1879.74    103.02 o 
  -7   5   1     3417.69     3565.52    131.53 o 
  -5   5   1     3693.46     3473.39    129.98 o 
  -3   5   1      355.40      372.40     77.07 o 
  -1   5   1     6810.37     6780.81    169.68 o 
   1   5   1      161.93      135.13     62.33 o 
   3   5   1     2266.10     2358.00    110.05 o 
   5   5   1     1173.84     1210.08     83.47 o 
   7   5   1     3173.76     3126.72    124.89 o 
   9   5   1     4765.06     5106.45    166.25 o 
  11   5   1     1337.24     1412.36     86.27 o 
  13   5   1     1588.30     1596.69    105.46 o 
  15   5   1     1046.27      936.96     95.82 o 
  17   5   1     1116.10     1192.40    104.95 o 
  19   5   1       58.02       54.32     77.42 o 
  21   5   1      203.96      346.18    102.46 o 
  23   5   1     4521.20     4277.68    205.51 o 
  25   5   1     2502.20     2505.49    175.83 o 
  27   5   1      334.24      327.84    116.52 o 
  29   5   1      636.98      636.23    132.87 o 
  31   5   1      355.84      313.35    127.69 o 
 -28   6   1      255.82      360.07    139.85 o 
 -26   6   1       24.31      116.20    109.99 o 
 -24   6   1       89.27      -66.51     98.55 o 
 -22   6   1        9.99       25.82     95.12 o 
 -20   6   1        1.69       21.88     90.00 o 
 -18   6   1        6.75      -81.32     81.32 o 
 -16   6   1       47.96       85.29     82.17 o 
 -14   6   1      638.51      564.08     89.57 o 
 -12   6   1        4.95      -78.94     78.94 o 
 -10   6   1      152.22      226.67     79.98 o 
  -8   6   1       13.66      -59.90     59.90 o 
  -6   6   1     1672.19     1636.58    122.41 o 
  -4   6   1      785.31      774.88     92.79 o 
  -2   6   1      788.28      783.02     92.92 o 
   0   6   1     1217.90     1243.53    104.11 o 
   2   6   1     2367.91     2437.25    158.23 o 
   4   6   1      165.23      156.61     92.20 o 
   6   6   1       37.05       82.16     87.53 o 
   8   6   1     1406.03     1387.68    148.92 o 
  10   6   1     1162.67      950.40    120.03 o 
  12   6   1      265.54      312.54    102.58 o 
  14   6   1     1444.55     1329.94    135.38 o 
  16   6   1        4.21      -38.36     80.73 o 
  18   6   1       45.74      -53.77     98.85 o 
  20   6   1       41.41       53.69     84.26 o 
  22   6   1       23.85       -9.47     96.60 o 
  24   6   1      143.87      313.16    113.09 o 
  26   6   1      483.38       74.96    145.80 o 
  28   6   1      186.48      -17.63    110.56 o 
 -25   7   1       73.47      -89.50    229.03 o 
 -23   7   1      331.89      200.81    110.02 o 
 -21   7   1      222.35      431.95    112.69 o 
 -19   7   1      253.52      192.59    125.67 o 
 -17   7   1        2.46        3.22     88.13 o 
 -15   7   1       41.62      188.86    111.35 o 
 -13   7   1      182.75      310.31    135.46 o 
 -11   7   1      510.28      617.59    125.56 o 
  -9   7   1     1929.59     2119.74    160.47 o 
  -7   7   1      668.04      789.42    122.29 o 
  -5   7   1      172.74      306.01    108.10 o 
  -3   7   1       45.45      -94.95     94.95 o 
  -1   7   1       21.70       82.75    145.75 o 
   1   7   1      759.82      700.02    146.89 o 
   3   7   1     1553.45     1485.38    159.84 o 
   5   7   1      813.41      805.05    141.14 o 
   7   7   1      676.52      798.37    138.36 o 
   9   7   1      316.76      476.53    238.47 o 
  11   7   1      431.97      318.81    133.66 o 
  13   7   1       81.54      -70.27    121.16 o 
  15   7   1      427.09      320.60    143.30 o 
  17   7   1       49.86      147.08    133.29 o 
  19   7   1        8.06       23.84    119.33 o 
  21   7   1       81.73       -8.15    129.82 o 
  23   7   1      180.50      369.21    183.94 o 
  25   7   1      290.38      630.13    261.80 o 
 -18   8   1       79.05       69.00    139.81 o 
 -16   8   1       11.05      202.15    149.27 o 
 -14   8   1      149.36      425.94    137.69 o 
 -12   8   1      307.46      398.93    156.16 o 
 -10   8   1      283.16      159.16    152.60 o 
  -8   8   1      291.04      484.60    235.57 o 
  -6   8   1      429.66      541.07    169.01 o 
  -4   8   1      271.87      160.52    144.79 o 
  -2   8   1      151.02      177.15    152.81 o 
   0   8   1        5.47       79.22    141.18 o 
   2   8   1      252.04      291.37    161.09 o 
   4   8   1       87.28       71.89    142.57 o 
   6   8   1      350.16      391.00    222.38 o 
   8   8   1      129.52       53.95    457.95 o 
  10   8   1      303.97      645.35    168.99 o 
  12   8   1      124.30      377.44    148.48 o 
  14   8   1      126.87      431.82    159.49 o 
  16   8   1      566.09      596.19    237.04 o 
  18   8   1      346.87      351.84    204.87 o 
  -5   9   1      112.18      273.45    179.77 o 
  -3   9   1        5.08      118.98    258.18 o 
  -1   9   1       13.37      215.38    167.84 o 
   1   9   1       35.93       23.10    155.49 o 
   3   9   1        2.60     -252.53    252.53 o 
   5   9   1      187.06      178.95    177.08 o 
 -38   0   2      987.75      862.27    223.68 o 
 -36   0   2     1204.26     1581.26    249.01 o 
 -34   0   2     2593.74     2384.28    268.69 o 
 -32   0   2     6427.99     6194.81    250.93 o 
 -30   0   2     2213.87     2123.12    215.62 o 
 -28   0   2     5477.57     4961.20    265.46 o 
 -26   0   2     3556.86     3768.82    229.61 o 
 -24   0   2     3047.00     3060.39    129.03 o 
 -22   0   2     3293.07     3089.67    103.69 o 
 -20   0   2      340.01      307.80     43.06 o 
 -18   0   2     3359.72     2809.90     92.02 o 
 -16   0   2    18231.40    17681.05    211.20 o 
 -12   0   2     4250.88     4052.18     71.66 o 
 -10   0   2      561.89      469.96     29.15 o 
  -8   0   2       37.81       93.65     28.75 o 
  -6   0   2      953.05      745.13     34.09 o 
  -4   0   2     3767.75     3606.29     66.83 o 
  -2   0   2    13730.61    14734.15    175.80 o 
   0   0   2     1016.49     1146.02     27.22 o 
   2   0   2    11871.09    12224.73    140.40 o 
   4   0   2    51690.18    51209.48    513.10 o 
   6   0   2     2378.34     2516.96     51.93 o 
   8   0   2     4399.39     4672.99     75.54 o 
  10   0   2     9304.14     9183.59    113.13 o 
  12   0   2    22534.13    21716.02    221.58 o 
  14   0   2    25563.14    27552.04    277.35 o 
  16   0   2     4298.37     4431.14     88.84 o 
  18   0   2    15874.10    15368.91    203.93 o 
  20   0   2     3050.91     3066.66     98.15 o 
  22   0   2      205.66      233.31     60.32 o 
  24   0   2       18.00        4.56     89.29 o 
  26   0   2      948.92      830.49     85.98 o 
  28   0   2       33.10       55.54    110.71 o 
  30   0   2     3569.84     3321.67    199.35 o 
  32   0   2     2612.05     2913.92    205.82 o 
  34   0   2     1280.92     1121.09    277.57 o 
  36   0   2       79.56       40.06    133.18 o 
  38   0   2       47.67     -244.99    244.99 o 
 -39   1   2      463.79      186.27    160.31 o 
 -37   1   2      578.90      736.95    173.59 o 
 -35   1   2      622.75      695.94    156.66 o 
 -33   1   2      879.81      860.59    123.74 o 
 -31   1   2       83.63       88.98     69.44 o 
 -29   1   2      190.55      136.46     66.78 o 
 -27   1   2      196.32      190.23     60.18 o 
 -25   1   2       80.39      118.72     56.27 o 
 -23   1   2     1079.67     1188.02     73.98 o 
 -21   1   2     1490.95     1465.58     65.42 o 
 -19   1   2      709.12      825.21     50.08 o 
 -17   1   2     3015.07     2982.96     93.22 o 
 -15   1   2    15774.02    15772.90    154.64 o 
 -13   1   2     1988.28     1813.35     48.93 o 
 -11   1   2     5840.11     6436.91     76.11 o 
  -9   1   2     2848.18     3057.05     47.65 o 
  -7   1   2     1858.59     1724.67     50.23 o 
  -5   1   2     8321.53     8571.23     78.64 o 
  -3   1   2        9.58        7.79     13.47 o 
  -1   1   2    68579.09    72303.18    550.68 o 
   1   1   2     9419.59     9600.39     80.43 o 
   3   1   2      711.18      827.72     30.60 o 
   5   1   2      839.19      990.80     31.14 o 
   7   1   2       95.16      105.07     19.52 o 
   9   1   2      722.32      821.15     28.22 o 
  11   1   2       75.42      142.08     21.47 o 
  13   1   2    19658.39    20387.43    162.91 o 
  15   1   2     5830.10     5777.95     76.73 o 
  17   1   2      121.31       82.43     30.68 o 
  19   1   2      445.83      510.44     40.67 o 
  21   1   2     1907.00     1919.29     65.26 o 
  23   1   2      732.40      803.14     58.52 o 
  25   1   2        4.33       -2.42     47.39 o 
  27   1   2        6.03       -7.86     58.22 o 
  29   1   2      837.48      880.32     87.46 o 
  31   1   2      296.19      325.80     81.32 o 
  33   1   2       76.61       32.09     79.62 o 
  35   1   2      497.83      483.50    130.01 o 
  37   1   2      356.69      408.49    133.30 o 
 -38   2   2      180.87     -133.51    133.51 o 
 -36   2   2      392.01      480.12    161.53 o 
 -34   2   2      400.97      362.32    106.12 o 
 -32   2   2      427.06      398.46    123.49 o 
 -30   2   2     1761.23     1538.93    115.62 o 
 -28   2   2     2650.68     2763.91    122.49 o 
 -26   2   2      488.45      469.51     74.84 o 
 -24   2   2      798.64      822.03     77.04 o 
 -22   2   2      857.76      823.55     71.15 o 
 -20   2   2      120.17       35.52     46.38 o 
 -18   2   2      525.30      600.77     51.29 o 
 -16   2   2      726.59      934.88     60.79 o 
 -14   2   2       52.07       12.72     28.56 o 
 -12   2   2      106.66      116.80     27.95 o 
 -10   2   2     1461.84     1716.05     46.36 o 
  -8   2   2        4.01        6.76     21.95 o 
  -6   2   2       42.17       49.27     21.81 o 
  -4   2   2     7142.41     7793.60     90.42 o 
  -2   2   2    27377.62    28926.40    272.39 o 
   0   2   2     2550.90     2482.05     59.56 o 
   2   2   2      686.55      733.24     34.62 o 
   4   2   2       19.32       33.14     21.93 o 
   6   2   2     1819.25     1820.65     40.29 o 
   8   2   2       30.40       23.14     17.93 o 
  10   2   2     3465.14     3892.31     55.67 o 
  12   2   2     1213.80     1439.62     44.83 o 
  14   2   2      771.37      753.01     37.95 o 
  16   2   2     1247.33     1352.13     45.88 o 
  18   2   2       34.39       65.13     36.40 o 
  20   2   2     2729.68     2621.25     78.46 o 
  22   2   2      862.68      886.77     59.05 o 
  24   2   2     1922.84     2134.59     89.98 o 
  26   2   2       29.92       68.48     65.56 o 
  28   2   2      121.15      255.05     70.79 o 
  30   2   2        5.81      -89.90     89.90 o 
  32   2   2       25.99       -4.04     95.79 o 
  34   2   2      300.76      347.83    114.53 o 
  36   2   2      262.44      274.00    135.14 o 
 -37   3   2      835.15     1153.76    247.96 o 
 -35   3   2     1448.42     1543.46    186.60 o 
 -33   3   2     2321.74     2470.67    319.89 o 
 -31   3   2     2803.15     3282.61    229.34 o 
 -29   3   2     1023.51     1204.86    207.29 o 
 -27   3   2      467.96      377.37    174.63 o 
 -25   3   2     1489.44     1453.25     94.29 o 
 -23   3   2     1146.84     1219.79     86.38 o 
 -21   3   2     2213.83     2173.37    113.95 o 
 -19   3   2     1992.05     1997.44     90.62 o 
 -17   3   2    11205.91    11366.82    176.36 o 
 -15   3   2    10968.27    10530.55    145.35 o 
 -13   3   2     3765.67     3734.42     79.50 o 
 -11   3   2     2125.01     2069.57     63.93 o 
  -9   3   2       56.51      140.84     33.36 o 
  -7   3   2      316.52      216.36     31.58 o 
  -5   3   2     3504.52     3294.03     67.11 o 
  -3   3   2    13734.34    13603.47    158.88 o 
  -1   3   2    13291.65    13411.95    157.58 o 
   1   3   2    19174.60    19075.66    203.42 o 
   3   3   2    28063.96    28083.87    279.12 o 
   5   3   2     7451.86     7398.38    100.76 o 
   7   3   2      124.27      168.36     27.81 o 
   9   3   2     2810.80     2785.89     63.16 o 
  11   3   2     9427.78     9378.68    142.39 o 
  13   3   2     8261.87     8055.15    110.09 o 
  15   3   2     6539.53     6738.92     96.07 o 
  17   3   2     7492.89     7175.18    113.05 o 
  19   3   2     7896.97     7855.42    161.32 o 
  21   3   2      799.96      729.83     79.78 o 
  23   3   2     1810.11     2157.22    109.48 o 
  25   3   2     1079.77     1239.78    121.92 o 
  27   3   2      274.98      303.10    106.47 o 
  29   3   2      531.48      390.28    101.14 o 
  31   3   2     1458.16     1531.66    155.54 o 
  33   3   2      958.56     1231.05    153.27 o 
  35   3   2       43.04      144.08    124.04 o 
 -34   4   2     1065.31      843.21    187.14 o 
 -32   4   2      111.92      194.56    115.01 o 
 -30   4   2       16.92      -87.65     87.65 o 
 -28   4   2      169.86      118.16    112.80 o 
 -26   4   2        6.46      -10.28    139.24 o 
 -24   4   2      153.13      147.79    103.08 o 
 -22   4   2      866.55     1037.19    107.33 o 
 -20   4   2     4034.52     3813.53    164.06 o 
 -18   4   2      965.31     1014.57     86.27 o 
 -16   4   2     1921.81     2121.15    127.60 o 
 -14   4   2     4195.46     4364.74    129.78 o 
 -12   4   2      377.48      446.09     51.19 o 
 -10   4   2     1174.90     1310.92     70.68 o 
  -8   4   2     2376.50     2331.43     96.14 o 
  -6   4   2    11803.91    11822.18    235.72 o 
  -4   4   2     4127.76     4197.43     85.31 o 
  -2   4   2     4761.17     4922.88    107.21 o 
   0   4   2     3706.77     3652.25     85.22 o 
   2   4   2     1060.31     1031.63     52.18 o 
   4   4   2     3001.62     3183.88     81.50 o 
   6   4   2       17.45       -0.05     35.59 o 
   8   4   2       15.13       23.15     32.96 o 
  10   4   2     1541.06     1616.58     63.46 o 
  12   4   2     6427.28     6183.67    118.79 o 
  14   4   2     3487.74     3603.31    105.10 o 
  16   4   2      215.64      316.68     68.70 o 
  18   4   2     3528.81     3381.32    125.36 o 
  20   4   2       53.01        8.35     80.13 o 
  22   4   2      199.74      228.84     81.39 o 
  24   4   2      114.14      154.04     93.49 o 
  26   4   2      734.22      681.62    151.24 o 
  28   4   2     1908.84     1704.43    159.40 o 
  30   4   2     1209.49     1341.58    152.32 o 
  32   4   2      900.98      964.00    144.24 o 
  34   4   2      233.09      150.06    124.41 o 
 -33   5   2        0.45      -78.78    244.39 o 
 -31   5   2       19.12      -11.36    121.88 o 
 -29   5   2      206.66       33.24    108.30 o 
 -27   5   2      541.28      450.43    131.65 o 
 -25   5   2       40.55        1.79    107.15 o 
 -23   5   2       30.66       36.02    114.59 o 
 -21   5   2       29.26      -90.22     99.76 o 
 -19   5   2       41.96       89.29     97.64 o 
 -17   5   2      560.96      600.41     88.98 o 
 -15   5   2      176.65       70.31     70.64 o 
 -13   5   2      507.35      287.02     81.46 o 
 -11   5   2       39.64      -58.95     58.95 o 
  -9   5   2      429.65      350.86     71.78 o 
  -7   5   2     1880.31     1687.03     99.46 o 
  -5   5   2       78.94       36.15     65.98 o 
  -3   5   2      223.25      204.77     71.21 o 
  -1   5   2      474.41      265.46     74.46 o 
   1   5   2     1937.68     2006.19    108.99 o 
   3   5   2        0.99      -30.80     65.74 o 
   5   5   2       44.06       29.53     66.47 o 
   7   5   2      845.40      803.17     83.84 o 
   9   5   2      172.83      179.93     70.01 o 
  11   5   2       49.14      170.71     80.09 o 
  13   5   2      176.02      287.28     88.81 o 
  15   5   2      188.07      294.12     73.84 o 
  17   5   2       27.31      -51.19     69.66 o 
  19   5   2       10.30      -29.38     74.05 o 
  21   5   2      769.53      734.54    105.82 o 
  23   5   2        6.60      -42.58     84.61 o 
  25   5   2       18.64      -93.42     93.42 o 
  27   5   2       87.53       88.00    109.07 o 
  29   5   2      265.44      194.66    116.12 o 
  31   5   2      604.16      278.08    124.33 o 
 -28   6   2       96.42       55.58    110.86 o 
 -26   6   2      446.68      417.02    120.96 o 
 -24   6   2      253.77       98.99    177.35 o 
 -22   6   2       45.85        6.74    140.90 o 
 -20   6   2     1054.95     1435.37    176.82 o 
 -18   6   2     1915.33     1832.42    186.39 o 
 -16   6   2      227.00      175.27     95.31 o 
 -14   6   2     1398.71     1344.09    130.51 o 
 -12   6   2      925.76      892.75    103.98 o 
 -10   6   2     1608.46     1753.44    124.84 o 
  -8   6   2      970.94     1115.53    109.41 o 
  -6   6   2     2441.01     2450.09    136.54 o 
  -4   6   2     4720.75     4721.62    161.28 o 
  -2   6   2      709.81      787.70     94.85 o 
   0   6   2      449.68      485.61     92.14 o 
   2   6   2     2383.14     2653.54    161.26 o 
   4   6   2     1755.53     1817.45    143.45 o 
   6   6   2     1148.53     1030.79    159.40 o 
   8   6   2      834.76     1038.82    284.65 o 
  10   6   2     2863.73     2837.65    196.41 o 
  12   6   2     3284.79     3341.56    215.26 o 
  14   6   2      256.34      220.48    104.59 o 
  16   6   2     2761.87     2571.03    194.90 o 
  18   6   2     1198.14     1390.81    160.09 o 
  20   6   2      268.44      402.85    121.39 o 
  22   6   2       85.21       48.82    110.89 o 
  24   6   2      496.38      503.74    251.73 o 
  26   6   2      491.88       62.12    154.30 o 
  28   6   2     1396.47     1244.62    206.66 o 
 -25   7   2       16.86       -5.94    109.04 o 
 -23   7   2      156.64      100.00    111.38 o 
 -21   7   2      166.33      237.29    108.97 o 
 -19   7   2      351.72      157.71    101.83 o 
 -17   7   2      171.38      207.84     98.43 o 
 -15   7   2      547.96      608.75    109.81 o 
 -13   7   2      911.75      756.98    101.64 o 
 -11   7   2       12.22      -70.43     70.43 o 
  -9   7   2      405.13      443.82    133.52 o 
  -7   7   2     1099.83     1175.03    121.84 o 
  -5   7   2      524.18      600.32    151.79 o 
  -3   7   2      193.66      292.11    104.06 o 
  -1   7   2       17.66       61.68    169.19 o 
   1   7   2     1191.29     1192.66    143.93 o 
   3   7   2      129.63      201.80    158.31 o 
   5   7   2      222.87      139.12    127.85 o 
   7   7   2      183.47      165.01    140.17 o 
   9   7   2        7.29     -143.61    143.61 o 
  11   7   2      125.02      104.06    122.31 o 
  13   7   2       16.84      103.15    130.37 o 
  15   7   2      287.77      193.17    219.66 o 
  17   7   2      175.41       71.46    156.39 o 
  19   7   2       74.41      257.54    172.64 o 
  21   7   2      285.17      197.76    147.97 o 
  23   7   2      229.38      157.79    207.76 o 
 -18   8   2        4.77     -182.70    182.70 o 
 -16   8   2        8.33      187.99    148.18 o 
 -14   8   2       47.48      176.08    146.64 o 
 -12   8   2      148.50      -28.63    156.42 o 
 -10   8   2       14.63      128.37    125.56 o 
  -8   8   2      160.57     -122.23    122.23 o 
  -6   8   2       31.68     -127.84    127.84 o 
  -4   8   2      213.99      -44.05    160.19 o 
  -2   8   2      132.34      128.36    143.25 o 
   0   8   2       55.38      395.95    159.31 o 
   2   8   2      148.26      344.41    161.99 o 
   4   8   2      104.95      -45.23    143.92 o 
   6   8   2      281.30      187.05    153.09 o 
   8   8   2      361.89      536.22    154.53 o 
  10   8   2       58.33      251.93    135.24 o 
  12   8   2        5.52     -118.39    118.39 o 
  14   8   2      300.35      406.41    275.55 o 
  16   8   2       98.69      223.26    181.44 o 
  18   8   2        0.08      -24.41    141.93 o 
  -5   9   2       57.00       88.65    166.17 o 
  -3   9   2      132.89      257.42    178.03 o 
  -1   9   2      322.43      375.07    186.18 o 
   1   9   2      233.27      397.53    180.70 o 
   3   9   2      241.56      240.20    175.36 o 
   5   9   2        6.60     -147.75    147.75 o 
 -39   1   3      763.04      666.16    222.75 o 
 -37   1   3     1073.34     1514.97    157.83 o 
 -35   1   3      892.00      991.15    147.97 o 
 -33   1   3      743.92      877.35    150.68 o 
 -31   1   3        9.56      -62.32     66.94 o 
 -29   1   3     1532.59     1610.90    106.88 o 
 -27   1   3     2627.64     2527.27    100.55 o 
 -25   1   3     2059.68     1964.03     95.36 o 
 -23   1   3     7818.94     7921.88    149.13 o 
 -21   1   3     5846.34     5954.01    114.50 o 
 -19   1   3     4485.27     4390.96     79.14 o 
 -17   1   3    13398.35    13852.94    177.17 o 
 -15   1   3      275.66      333.19     31.40 o 
 -13   1   3     1797.87     2122.96     49.92 o 
  -9   1   3    13129.22    12581.75    121.35 o 
  -7   1   3     8546.65     8636.07     84.51 o 
  -5   1   3       28.31       34.68     19.82 o 
  -3   1   3    67589.82    69248.24    473.81 o 
  -1   1   3    16133.64    17879.70    147.35 o 
   1   1   3      649.30      573.32     20.19 o 
   3   1   3     2453.00     1992.76     51.46 o 
   5   1   3       51.85       20.59     21.65 o 
   7   1   3     9607.66     9857.01     90.77 o 
   9   1   3    19676.74    19896.66    156.61 o 
  11   1   3    18090.22    19576.65    150.64 o 
  15   1   3     6541.23     6453.40     84.63 o 
  17   1   3     7731.64     7479.78    114.53 o 
  19   1   3     3874.07     4010.24     82.98 o 
  21   1   3     5115.65     5057.40     90.03 o 
  23   1   3     4099.32     4119.84     94.57 o 
  25   1   3       20.65      -59.03     59.03 o 
  27   1   3     2593.56     2436.91    115.99 o 
  29   1   3      260.75      357.25     78.89 o 
  31   1   3      336.04      398.82     92.30 o 
  33   1   3      395.88      441.08    102.88 o 
  35   1   3     1123.24     1278.46    153.85 o 
  37   1   3      460.81      688.31    147.30 o 
 -38   2   3      736.96      637.81    173.73 o 
 -36   2   3     2409.86     2806.28    364.64 o 
 -34   2   3     1470.81     1051.49    211.94 o 
 -32   2   3      371.77      310.21     84.57 o 
 -30   2   3     1323.65     1453.96     98.39 o 
 -28   2   3     1026.74     1201.90     90.91 o 
 -26   2   3      139.69      218.23     64.64 o 
 -24   2   3      692.68      827.98     77.75 o 
 -22   2   3    11826.17    11687.30    196.67 o 
 -20   2   3     1488.35     1581.05     78.06 o 
 -18   2   3     4590.12     4622.19     95.41 o 
 -16   2   3     1999.75     2104.16     66.50 o 
 -14   2   3      486.32      549.70     37.47 o 
 -12   2   3       27.72       25.47     25.39 o 
 -10   2   3     2143.10     1828.09     51.08 o 
  -8   2   3    29667.12    30733.73    249.29 o 
  -6   2   3      655.93      586.89     27.88 o 
  -4   2   3     1850.39     1656.65     41.86 o 
  -2   2   3      650.93      569.97     27.02 o 
   0   2   3     5266.36     5021.25     64.37 o 
   2   2   3     3392.04     2978.77     54.50 o 
   4   2   3     3442.72     3237.36     53.50 o 
   6   2   3       77.39      132.15     30.52 o 
   8   2   3    18445.41    18331.73    175.92 o 
  10   2   3    21649.85    22382.34    197.93 o 
  12   2   3     5766.74     5519.95     78.84 o 
  14   2   3     3226.22     3231.70     62.01 o 
  16   2   3     4717.44     4838.78     79.15 o 
  18   2   3     8456.45     8461.59    120.47 o 
  20   2   3       60.36        5.10     45.64 o 
  22   2   3      947.65     1015.42     69.33 o 
  24   2   3     4229.77     3912.15    123.80 o 
  26   2   3     4376.06     4257.79    146.01 o 
  28   2   3     2474.52     2754.84    130.12 o 
  30   2   3     1468.17     1605.40    111.13 o 
  32   2   3     1004.54     1176.79    130.29 o 
  34   2   3      350.33      219.81    129.95 o 
  36   2   3       18.13     -120.99    120.99 o 
 -37   3   3        9.64      103.12    256.42 o 
 -35   3   3      159.70      206.68    184.42 o 
 -33   3   3      385.33      366.66    128.02 o 
 -31   3   3       32.47      107.28    113.70 o 
 -29   3   3        2.30      -33.75    104.29 o 
 -27   3   3      289.90      413.50     81.07 o 
 -25   3   3      202.68      191.67     77.94 o 
 -23   3   3     1383.54     1476.62     97.39 o 
 -21   3   3      865.06      873.91     81.58 o 
 -19   3   3      935.95     1036.33     84.18 o 
 -17   3   3      594.12      670.32     60.06 o 
 -15   3   3       15.07       36.46     37.90 o 
 -13   3   3        0.94      -19.55     34.28 o 
 -11   3   3        0.28      -26.28     32.16 o 
  -9   3   3     2866.48     3033.73     70.96 o 
  -7   3   3     5684.29     6070.80    112.03 o 
  -5   3   3      391.40      303.27     30.94 o 
  -3   3   3     2141.11     2101.05     53.96 o 
  -1   3   3     2903.82     2983.17     67.24 o 
   1   3   3     3747.68     3944.13     80.94 o 
   3   3   3     1229.32     1219.64     47.33 o 
   5   3   3      105.41      223.46     30.27 o 
   7   3   3     6790.86     7603.00    100.37 o 
   9   3   3        0.88       18.51     19.89 o 
  11   3   3       76.36       81.12     28.29 o 
  13   3   3      646.81      762.15     42.71 o 
  15   3   3      517.70      611.69     47.54 o 
  17   3   3      220.34      247.39     54.37 o 
  19   3   3     6560.21     6441.55    132.22 o 
  21   3   3    14094.00    13039.19    220.22 o 
  23   3   3      308.71      223.32     63.65 o 
  25   3   3       53.65      -78.77     78.77 o 
  27   3   3      281.20      278.88    103.66 o 
  29   3   3      746.09      751.29    118.03 o 
  31   3   3      325.63      112.72    100.30 o 
  33   3   3      772.55      739.24    160.61 o 
  35   3   3      731.15      811.37    156.77 o 
 -34   4   3      624.65      610.67    140.36 o 
 -32   4   3      496.58      473.05    140.31 o 
 -30   4   3       42.54       22.60    190.11 o 
 -28   4   3      274.84      506.29    133.00 o 
 -26   4   3      823.91      975.36    148.56 o 
 -24   4   3     2579.76     2651.51    219.79 o 
 -22   4   3        6.48       65.62     75.12 o 
 -20   4   3      491.31      597.78     98.55 o 
 -18   4   3       63.92       64.59     60.61 o 
 -16   4   3       98.87       52.62     56.52 o 
 -14   4   3      142.99      158.89     54.98 o 
 -12   4   3      780.71      808.24     63.16 o 
 -10   4   3     4309.51     4170.61    133.19 o 
  -8   4   3       28.53       45.88     38.67 o 
  -6   4   3       36.04       53.75     39.07 o 
  -4   4   3      947.86     1137.33     58.37 o 
  -2   4   3      239.29      280.07     45.49 o 
   0   4   3       69.01       13.28     37.00 o 
   2   4   3     1463.04     1574.17     60.61 o 
   4   4   3      256.59      357.66     48.38 o 
   6   4   3     2265.49     2343.97     77.37 o 
   8   4   3     4596.65     4430.51    138.66 o 
  10   4   3     3987.01     3815.13    112.90 o 
  12   4   3     1272.67     1291.13     77.07 o 
  14   4   3     1278.96     1423.75     84.33 o 
  16   4   3     2483.02     2501.24    107.05 o 
  18   4   3     1616.04     1624.74     96.56 o 
  20   4   3     1203.61     1389.56    102.97 o 
  22   4   3     3485.60     3659.38    150.66 o 
  24   4   3     2391.83     2439.16    135.81 o 
  26   4   3     1710.28     1752.78    137.16 o 
  28   4   3     1323.23     1422.53    163.21 o 
  30   4   3      216.26      212.38    115.38 o 
  32   4   3      120.19      280.03    128.12 o 
  34   4   3       39.75       29.80    122.43 o 
 -31   5   3      408.09      317.24    120.51 o 
 -29   5   3       24.88       26.04    147.55 o 
 -27   5   3      358.70      486.02    138.30 o 
 -25   5   3     2363.28     1836.82    223.58 o 
 -23   5   3      114.00      316.58    333.57 o 
 -21   5   3      249.60      207.24    111.36 o 
 -19   5   3     2092.31     2107.00    203.92 o 
 -17   5   3     3115.65     3420.80    159.23 o 
 -15   5   3     2290.52     2060.93    159.45 o 
 -13   5   3        9.26      -20.39     58.76 o 
 -11   5   3     1283.12     1395.48     95.16 o 
  -9   5   3     1704.63     1803.25    104.64 o 
  -7   5   3     1208.22     1190.67     91.64 o 
  -5   5   3     2147.15     2270.37    118.84 o 
  -3   5   3     3091.27     3372.76    130.27 o 
  -1   5   3    18678.49    18403.88    294.81 o 
   1   5   3      265.00      336.58     73.94 o 
   3   5   3       12.17      -36.88     66.89 o 
   5   5   3     1854.33     1853.54    172.49 o 
   7   5   3     1331.55     1457.02    143.88 o 
   9   5   3     1204.53     1235.42    146.74 o 
  11   5   3     2800.85     2781.41    140.58 o 
  13   5   3     6826.25     6734.92    340.42 o 
  15   5   3      321.83      289.22    115.46 o 
  17   5   3      252.03      206.69     89.77 o 
  19   5   3     2272.95     2085.93    118.60 o 
  21   5   3      660.85      892.36    116.93 o 
  23   5   3      167.05      148.40     89.67 o 
  25   5   3     1653.28     1777.03    195.27 o 
  27   5   3      347.47      344.86    132.74 o 
  29   5   3     1325.42     1532.83    158.83 o 
  31   5   3      243.69       41.08    122.77 o 
 -28   6   3       72.99      163.73    116.09 o 
 -26   6   3      147.39      208.86    107.47 o 
 -24   6   3        5.09      -44.83    126.06 o 
 -22   6   3       11.13      -81.32    107.70 o 
 -20   6   3      128.04       48.41    109.70 o 
 -18   6   3      364.83      269.59    147.89 o 
 -16   6   3      717.35      534.70    148.67 o 
 -14   6   3      531.07      461.22     91.83 o 
 -12   6   3      132.50       13.89     78.72 o 
 -10   6   3        2.99       61.87     76.96 o 
  -8   6   3      654.64      413.43     81.11 o 
  -6   6   3     1469.22     1335.43    105.08 o 
  -4   6   3       83.84      167.61     72.52 o 
  -2   6   3     2427.62     2231.46    123.38 o 
   0   6   3     2466.52     2723.40    143.36 o 
   2   6   3      116.20       58.04     84.90 o 
   4   6   3      225.37      236.45     95.52 o 
   6   6   3       54.86       90.34     92.60 o 
   8   6   3      460.14      431.20    105.28 o 
  10   6   3       43.83      121.45     89.78 o 
  12   6   3       31.09      -93.37    130.57 o 
  14   6   3       59.90      -30.01    107.54 o 
  16   6   3        1.13      -45.62    113.69 o 
  18   6   3       73.77     -121.12    121.12 o 
  20   6   3      149.19      162.61    113.56 o 
  22   6   3       73.68      -29.22    109.55 o 
  24   6   3      106.46      198.59    144.52 o 
  26   6   3      220.91      372.44    262.24 o 
  28   6   3      104.43        3.03    174.30 o 
 -25   7   3       94.05       -1.68    123.98 o 
 -23   7   3       27.67      -57.62    105.24 o 
 -21   7   3      137.12      175.28    109.37 o 
 -19   7   3      991.74      880.94    129.19 o 
 -17   7   3       81.28      -45.25    222.10 o 
 -15   7   3       38.39      100.93    121.87 o 
 -13   7   3       84.24       16.82    113.65 o 
 -11   7   3       33.96       71.98    101.19 o 
  -9   7   3      254.23      234.17    119.89 o 
  -7   7   3       94.55      147.15     94.03 o 
  -5   7   3     3927.24     3795.06    191.30 o 
  -3   7   3      762.46      999.40    123.20 o 
  -1   7   3      240.81      156.83     93.03 o 
   1   7   3        2.69      -65.30     84.32 o 
   3   7   3        4.09      -29.17    115.07 o 
   5   7   3       37.71      137.13    108.14 o 
   7   7   3      267.45      110.53    306.78 o 
   9   7   3      820.33      507.17    206.60 o 
  11   7   3       80.24      144.02    129.43 o 
  13   7   3      148.01       73.06    123.97 o 
  15   7   3       56.86       38.59    156.57 o 
  17   7   3      388.92      231.29    138.58 o 
  19   7   3      199.83      291.72    149.63 o 
  21   7   3      324.03      526.70    211.67 o 
  23   7   3        5.79     -131.05    170.73 o 
 -18   8   3       76.39        4.93    193.05 o 
 -16   8   3      472.66      462.42    164.41 o 
 -14   8   3      598.38      802.34    195.99 o 
 -12   8   3      690.37      768.99    194.11 o 
 -10   8   3     1176.78     1030.76    192.59 o 
  -8   8   3     1107.00     1050.76    189.03 o 
  -6   8   3     2190.59     2085.31    212.98 o 
  -4   8   3       43.68     -109.79    109.79 o 
  -2   8   3      446.87      574.08    173.34 o 
   0   8   3      750.89      617.97    237.45 o 
   2   8   3      392.93      455.59    440.99 o 
   4   8   3      464.65      562.44    233.68 o 
   6   8   3     1823.87     1586.23    200.19 o 
   8   8   3      464.82      736.92    159.18 o 
  10   8   3      166.05       79.17    208.77 o 
  12   8   3      248.34      392.30    158.51 o 
  14   8   3       14.28      217.72    144.96 o 
  16   8   3       22.19      208.23    150.98 o 
  -3   9   3       56.25       63.38    156.55 o 
  -1   9   3       23.00     -137.38    184.69 o 
   1   9   3       60.39        9.56    163.76 o 
 -38   0   4      707.67     1022.32    230.50 o 
 -36   0   4     1183.92     1378.99    232.45 o 
 -34   0   4      916.09     1306.35    225.90 o 
 -32   0   4      831.76     1063.74    193.60 o 
 -30   0   4       13.73       53.90     86.96 o 
 -28   0   4     3964.19     4247.36    194.66 o 
 -26   0   4     2049.02     2096.41    141.85 o 
 -24   0   4     1955.28     2003.51    148.05 o 
 -22   0   4     6990.59     6807.36    200.99 o 
 -20   0   4     9146.18     8959.40    210.98 o 
 -18   0   4     2699.15     2331.88    110.12 o 
 -16   0   4    28943.01    30789.99    444.83 o 
 -14   0   4    18933.70    17701.30    282.29 o 
 -12   0   4     5345.55     4981.49    120.56 o 
 -10   0   4     3332.01     3167.45     88.95 o 
  -8   0   4     4674.03     4517.46     79.31 o 
  -6   0   4      157.41      105.86     34.90 o 
  -2   0   4   344352.22   355635.53   3555.56 o 
   0   0   4      166.07       70.59     28.23 o 
   2   0   4     4556.44     4343.78     95.24 o 
   4   0   4     5077.28     4611.22     83.66 o 
   6   0   4    34500.01    34478.52    395.02 o 
   8   0   4    18464.92    18323.21    207.46 o 
  10   0   4      597.52      475.64     38.99 o 
  12   0   4    61103.02    66207.40    656.49 o 
  14   0   4    10737.73    10147.94    152.75 o 
  16   0   4    19516.37    20193.35    239.94 o 
  18   0   4     3571.86     3758.11     99.01 o 
  20   0   4     7995.83     7701.41    161.31 o 
  22   0   4    17366.29    16916.89    259.10 o 
  24   0   4    15574.43    14653.22    330.66 o 
  26   0   4      274.35      460.23    115.82 o 
  28   0   4     8824.04     8288.50    572.91 o 
  30   0   4     3257.68     3219.02    221.18 o 
  32   0   4     1504.15     1070.69    167.28 o 
  34   0   4     2070.51     2829.48    248.82 o 
  36   0   4     2761.35     3439.33    271.61 o 
 -37   1   4       79.49       51.20    109.22 o 
 -35   1   4      104.17      -64.28    168.16 o 
 -33   1   4      566.55      436.36    106.65 o 
 -31   1   4        4.86       15.26    106.60 o 
 -29   1   4     1188.54     1125.86     96.73 o 
 -27   1   4       32.25       44.41     62.22 o 
 -25   1   4     3482.34     3325.85    125.24 o 
 -23   1   4       10.07      -52.62     52.62 o 
 -21   1   4     1413.69     1603.15     63.36 o 
 -19   1   4      643.94      680.05     44.42 o 
 -17   1   4     7284.08     7323.64     92.86 o 
 -15   1   4      657.81      812.34     35.46 o 
 -13   1   4      219.31      202.83     25.29 o 
 -11   1   4     5315.46     5305.88     69.09 o 
  -9   1   4      599.75      635.82     24.29 o 
  -7   1   4     1258.88     1444.09     30.59 o 
  -5   1   4     2935.21     3148.89     47.23 o 
  -3   1   4   100896.84   104015.51    703.94 o 
  -1   1   4     5571.37     5951.36     61.16 o 
   1   1   4       15.90      -17.22     17.22 o 
   3   1   4       40.69       12.77     19.35 o 
   5   1   4      523.28      515.03     28.13 o 
   7   1   4     3795.66     3934.75     50.78 o 
   9   1   4       96.46      158.72     21.36 o 
  11   1   4    14275.45    15239.34    132.64 o 
  13   1   4     1216.03     1167.62     42.53 o 
  15   1   4     2873.87     2904.73     61.81 o 
  17   1   4     2681.90     2749.06     62.38 o 
  19   1   4      832.42      814.48     46.75 o 
  21   1   4      822.76      948.96     55.37 o 
  23   1   4     1749.46     1776.76     81.91 o 
  25   1   4      184.91      193.33     74.63 o 
  27   1   4      484.48      419.15     81.38 o 
  29   1   4      617.39      531.87    128.11 o 
  31   1   4     1199.80     1114.74    122.79 o 
  33   1   4      712.77      687.59    113.47 o 
  35   1   4      110.66       17.63    146.12 o 
  37   1   4      340.54      442.89    115.71 o 
 -38   2   4       18.04       70.78    134.20 o 
 -36   2   4       36.07      151.19    165.58 o 
 -34   2   4        3.67      -48.14     88.47 o 
 -32   2   4      427.59      575.73     99.29 o 
 -30   2   4        7.50       26.02     61.06 o 
 -28   2   4       13.50       59.89     59.81 o 
 -26   2   4     1774.53     1742.80     95.68 o 
 -24   2   4     1249.16     1225.81     84.59 o 
 -22   2   4     2663.67     2580.05    118.37 o 
 -20   2   4      543.58      695.09     64.68 o 
 -18   2   4      152.97      190.12     42.64 o 
 -16   2   4     2175.70     2281.81     63.87 o 
 -14   2   4      224.60      151.81     34.60 o 
 -12   2   4     2159.03     2386.39     61.89 o 
 -10   2   4      255.47      423.95     30.81 o 
  -8   2   4     2319.27     2192.38     64.58 o 
  -6   2   4     1071.49     1233.93     46.89 o 
  -4   2   4      875.20     1023.12     36.01 o 
  -2   2   4     1870.18     1972.07     36.70 o 
   0   2   4      646.87      741.21     29.45 o 
   2   2   4      279.74      313.03     23.57 o 
   4   2   4    24494.74    25564.56    205.69 o 
   6   2   4       81.18      197.09     24.25 o 
   8   2   4      376.17      419.85     42.84 o 
  10   2   4     3578.18     3778.16    101.99 o 
  12   2   4     1223.72     1385.57     47.90 o 
  14   2   4        3.51      -24.20     29.21 o 
  16   2   4      836.77      906.77     43.89 o 
  18   2   4    15459.98    15201.57    179.22 o 
  20   2   4       38.49      -48.96     48.96 o 
  22   2   4     4385.96     4484.06    144.11 o 
  24   2   4     4217.47     4232.56    151.45 o 
  26   2   4     1300.80     1267.48    119.08 o 
  28   2   4      231.76      225.02     82.21 o 
  30   2   4      569.34      446.14    150.58 o 
  32   2   4     1146.13     1358.71    126.07 o 
  34   2   4        3.31       19.80     93.30 o 
  36   2   4      513.02      542.85    146.09 o 
 -35   3   4     1176.89     1119.33    224.98 o 
 -33   3   4     1151.53     1146.27    144.56 o 
 -31   3   4      874.32      785.15    146.86 o 
 -29   3   4     3452.84     3488.60    208.97 o 
 -27   3   4     2347.22     2452.73    123.43 o 
 -25   3   4       38.87       -8.62     56.49 o 
 -23   3   4     1521.29     1675.18    101.67 o 
 -21   3   4    12324.54    11657.58    221.39 o 
 -19   3   4     6015.43     6194.03    156.64 o 
 -17   3   4     1036.93     1053.23     73.81 o 
 -15   3   4     4024.14     4128.41    121.69 o 
 -13   3   4     7187.76     6819.73    115.96 o 
 -11   3   4     1747.47     1564.64     57.41 o 
  -9   3   4     3155.06     2862.48     69.45 o 
  -7   3   4     9166.84     9114.50    121.54 o 
  -5   3   4     5114.14     4992.46     78.71 o 
  -3   3   4     5749.73     5370.74     84.47 o 
  -1   3   4     5863.84     5333.97    102.96 o 
   1   3   4     3439.84     3240.68     71.51 o 
   3   3   4     5512.95     5431.39     88.80 o 
   5   3   4     6619.17     6876.26     92.93 o 
   7   3   4     1792.92     1484.33     68.00 o 
   9   3   4     1152.38     1139.21     57.51 o 
  11   3   4     2258.21     2314.03     81.53 o 
  13   3   4     9001.58     8687.65    147.57 o 
  15   3   4    12936.81    12822.12    182.63 o 
  17   3   4    12634.57    12548.07    187.45 o 
  19   3   4     3427.74     3408.88    115.83 o 
  21   3   4      201.41      203.11     70.64 o 
  23   3   4      788.14      839.10     88.15 o 
  25   3   4      848.45      821.43     84.32 o 
  27   3   4     2920.10     2794.87    129.89 o 
  29   3   4     3523.45     3661.96    146.77 o 
  31   3   4     2928.89     2780.70    197.09 o 
  33   3   4     1551.95     1459.26    178.07 o 
  35   3   4      453.44      428.61    147.63 o 
 -34   4   4      357.22      227.47    252.88 o 
 -32   4   4      705.99      718.21    219.03 o 
 -30   4   4     1401.97     1478.96    170.27 o 
 -28   4   4      102.93      184.06    162.72 o 
 -26   4   4      928.83      922.85    137.33 o 
 -24   4   4     3563.59     3925.29    182.30 o 
 -22   4   4       25.94        8.50     64.90 o 
 -20   4   4      132.88      127.03     61.61 o 
 -18   4   4     4511.45     4732.22    142.86 o 
 -16   4   4      487.91      460.87     70.67 o 
 -14   4   4       95.42      113.48     55.06 o 
 -12   4   4       58.55      134.95     46.59 o 
 -10   4   4     4182.51     4265.19     94.68 o 
  -8   4   4     1384.13     1515.08     74.77 o 
  -6   4   4      206.32      201.60     42.56 o 
  -4   4   4     7789.66     7803.50    128.79 o 
  -2   4   4     2804.23     2966.04     81.49 o 
   0   4   4      279.33      228.66     41.91 o 
   2   4   4     3008.51     3227.50     83.74 o 
   4   4   4      100.21      129.67     37.72 o 
   6   4   4     1065.84     1209.77     59.01 o 
   8   4   4       94.16       94.51     41.91 o 
  10   4   4       32.53       26.76     84.51 o 
  12   4   4       45.16       -6.50     76.41 o 
  14   4   4      600.66      553.54     82.66 o 
  16   4   4     3931.87     3982.51    160.35 o 
  18   4   4      814.34      733.05    107.60 o 
  20   4   4      173.28      208.41     74.40 o 
  22   4   4      622.00      627.63     89.49 o 
  24   4   4        9.12       14.31     78.79 o 
  26   4   4       25.61      -87.10     87.10 o 
  28   4   4       57.97       90.10     98.28 o 
  30   4   4      743.00      661.84    119.73 o 
  32   4   4      159.06      218.24    131.68 o 
 -31   5   4      965.24     1199.60    174.59 o 
 -29   5   4      145.42      241.47    130.14 o 
 -27   5   4     1630.99     1836.75    183.41 o 
 -25   5   4        1.22      -12.64    161.11 o 
 -23   5   4      153.43      162.78    143.20 o 
 -21   5   4       78.39      -26.40    157.25 o 
 -19   5   4      287.26      247.42     87.08 o 
 -17   5   4        1.18       28.69     73.96 o 
 -15   5   4      594.38      634.49     83.72 o 
 -13   5   4       33.65      122.50     65.40 o 
 -11   5   4        4.88      -56.87     60.90 o 
  -9   5   4      731.21      784.04     83.15 o 
  -7   5   4      111.83      109.30     80.23 o 
  -5   5   4        3.38       36.63     63.99 o 
  -3   5   4     3821.47     3718.97    121.13 o 
  -1   5   4      695.31      710.15     84.70 o 
   1   5   4      978.63     1021.78     91.85 o 
   3   5   4     1048.16     1039.55     99.17 o 
   5   5   4      176.70       99.62     78.57 o 
   7   5   4      289.17      266.49     91.95 o 
   9   5   4      106.39      154.44     93.80 o 
  11   5   4       16.04      -85.17     85.17 o 
  13   5   4       95.46       97.47     90.78 o 
  15   5   4       33.92      -42.39     89.04 o 
  17   5   4     1640.18     1437.43    125.44 o 
  19   5   4      428.05      470.10    138.81 o 
  21   5   4      262.22      279.24    120.20 o 
  23   5   4       46.86       15.26     94.29 o 
  25   5   4      534.10      577.98    100.38 o 
  27   5   4        0.82       46.28    156.14 o 
  29   5   4      383.86      353.36    184.15 o 
  31   5   4      320.28      326.36    169.74 o 
 -28   6   4      497.09      430.91    150.81 o 
 -26   6   4      456.92      631.42    157.67 o 
 -24   6   4       81.25      146.03    170.34 o 
 -22   6   4       98.15      257.51    122.66 o 
 -20   6   4      133.42      257.21    133.47 o 
 -18   6   4     1442.39     1384.63    161.32 o 
 -16   6   4     1215.66     1308.49    134.87 o 
 -14   6   4     4882.84     4565.09    188.56 o 
 -12   6   4     1871.84     2008.61    131.43 o 
 -10   6   4      166.93      152.18     70.48 o 
  -8   6   4       12.64        6.82     67.82 o 
  -6   6   4        8.83       -8.89     69.27 o 
  -4   6   4     2167.81     2495.98    128.00 o 
  -2   6   4      308.31      320.13     83.19 o 
   0   6   4    12361.12    12215.02    266.61 o 
   2   6   4      616.27      627.48    104.39 o 
   4   6   4      783.79     1027.02    117.01 o 
   6   6   4     1060.62     1089.02    122.25 o 
   8   6   4      325.85      276.44    129.03 o 
  10   6   4      288.24      275.86    104.97 o 
  12   6   4      211.50        1.61    129.44 o 
  14   6   4     3375.34     3019.57    197.36 o 
  16   6   4       34.60       85.57    146.85 o 
  18   6   4      304.40      481.60    147.27 o 
  20   6   4     1275.11     1345.98    197.69 o 
  22   6   4      899.78     1054.28    156.58 o 
  24   6   4       64.62      -62.75    165.00 o 
  26   6   4      865.98      629.10    183.19 o 
 -23   7   4      280.83      308.66    147.24 o 
 -21   7   4        3.80      137.89    128.07 o 
 -19   7   4      419.14      160.10    131.15 o 
 -17   7   4        9.26      188.67    111.71 o 
 -15   7   4        5.03      110.63    118.10 o 
 -13   7   4      284.70      213.25    115.11 o 
 -11   7   4      541.53      567.64    136.15 o 
  -9   7   4       86.64      101.86    102.42 o 
  -7   7   4       58.51      116.56     96.08 o 
  -5   7   4     3574.87     3619.82    190.02 o 
  -3   7   4      118.01      149.07    124.59 o 
  -1   7   4      340.50      391.52    102.41 o 
   1   7   4      263.60      137.73     93.88 o 
   3   7   4      882.77     1000.18    243.87 o 
   5   7   4       75.46      216.73    101.60 o 
   7   7   4      228.61      239.88    111.57 o 
   9   7   4      848.33      776.55    152.79 o 
  11   7   4      106.42      179.18    131.15 o 
  13   7   4       50.11      -18.09    120.77 o 
  15   7   4       49.41       98.73    131.71 o 
  17   7   4       78.71       65.12    136.87 o 
  19   7   4        1.74      -39.96    139.44 o 
  21   7   4       68.01      407.86    169.10 o 
  23   7   4       50.95       94.51    221.14 o 
 -18   8   4       94.44      -33.92    173.38 o 
 -16   8   4      149.48       58.68    106.60 o 
 -14   8   4      363.83      253.91    116.94 o 
 -12   8   4       96.10        8.78    474.91 o 
 -10   8   4        7.92     -121.02    127.59 o 
  -8   8   4      837.23      574.01    354.30 o 
  -6   8   4      277.74       53.22    126.90 o 
  -4   8   4        0.68     -105.94    105.94 o 
  -2   8   4       12.81      187.12    118.70 o 
   0   8   4      105.31      121.87    130.30 o 
   2   8   4      369.06      111.13    163.96 o 
   4   8   4      152.39       73.25    170.18 o 
   6   8   4        1.33       78.73    125.06 o 
   8   8   4      325.48      407.84    150.15 o 
  10   8   4       33.40       17.83    127.53 o 
  12   8   4        3.29       33.99    142.55 o 
  14   8   4       30.11      -42.62    142.34 o 
  16   8   4        0.19      -60.36    131.25 o 
 -37   1   5     1071.58     1006.97    157.77 o 
 -35   1   5     1149.43     1124.75    195.46 o 
 -33   1   5      159.23      110.80     90.96 o 
 -31   1   5     1470.24     1396.66    108.76 o 
 -29   1   5      101.47      154.06     69.84 o 
 -27   1   5      165.00       94.32     62.34 o 
 -25   1   5     6447.44     6282.80    155.54 o 
 -23   1   5     6815.53     6486.39    159.48 o 
 -21   1   5     7103.32     7076.21    160.56 o 
 -19   1   5     7044.27     7254.33    116.78 o 
 -17   1   5       77.20       85.49     33.69 o 
 -15   1   5     3841.06     3769.68     78.16 o 
 -13   1   5     1902.65     1652.50     52.50 o 
 -11   1   5     2132.69     2097.19     53.39 o 
  -9   1   5     9101.32     9295.80     98.27 o 
  -7   1   5    23902.54    22898.17    175.84 o 
  -5   1   5    44374.73    44488.89    327.39 o 
  -1   1   5      148.09       90.59     16.90 o 
   1   1   5      206.20      138.56     19.49 o 
   3   1   5      246.08      363.74     23.19 o 
   5   1   5       67.71       16.54     22.41 o 
   7   1   5     1519.88     1417.59     52.24 o 
   9   1   5    15269.06    15778.06    146.32 o 
  11   1   5    15645.73    15734.84    142.32 o 
  13   1   5     8558.19     8788.28     98.11 o 
  15   1   5     1294.96     1369.52     45.13 o 
  17   1   5      329.04      316.82     36.07 o 
  19   1   5       32.47      -38.20     38.20 o 
  21   1   5     1010.79      999.86     67.34 o 
  23   1   5     6234.07     6428.10    162.57 o 
  25   1   5     8432.10     8029.04    200.07 o 
  27   1   5     5561.66     5208.78    258.46 o 
  29   1   5     3224.86     3030.61    164.26 o 
  31   1   5     1572.70     1462.67    132.50 o 
  33   1   5      184.73      199.24    105.16 o 
  35   1   5      148.92      147.40    140.17 o 
  37   1   5      852.77     1047.87    195.46 o 
 -36   2   5      696.33      687.80    161.05 o 
 -34   2   5      544.91      733.01    123.31 o 
 -32   2   5     1048.44     1162.05    144.70 o 
 -30   2   5      113.58      219.66     80.85 o 
 -28   2   5      984.30      996.36    103.60 o 
 -26   2   5       33.83       -8.85     51.24 o 
 -24   2   5    10933.26    11031.59    192.07 o 
 -22   2   5     2292.10     2345.41    127.42 o 
 -20   2   5    13912.85    14068.24    213.91 o 
 -18   2   5     6562.20     6360.12    116.89 o 
 -16   2   5     3245.43     3210.59     74.84 o 
 -14   2   5     2718.93     2898.07     67.23 o 
 -12   2   5      125.28       82.15     24.65 o 
 -10   2   5     4924.72     4858.32     76.26 o 
  -8   2   5     4626.20     4274.26     85.87 o 
  -6   2   5    46008.59    47410.30    396.40 o 
  -4   2   5    28734.76    28445.17    243.60 o 
  -2   2   5     5832.13     5365.59     71.88 o 
   0   2   5      178.58      233.12     21.80 o 
   2   2   5    15715.52    15775.48    140.40 o 
   4   2   5     2066.09     1715.47     59.59 o 
   6   2   5     4081.67     3969.32     74.65 o 
   8   2   5     2635.67     2602.14     69.31 o 
  10   2   5     9427.53     8915.54    128.92 o 
  12   2   5     9442.18     9066.88    113.24 o 
  14   2   5     1275.81     1329.82     51.16 o 
  16   2   5     5634.35     5474.24    106.99 o 
  18   2   5     1309.04     1262.23     65.49 o 
  20   2   5     2862.72     2980.65    110.77 o 
  22   2   5     2381.67     2499.69    105.27 o 
  24   2   5     1302.11     1347.91     96.28 o 
  26   2   5     1562.81     1462.01    109.66 o 
  28   2   5     3288.69     2706.85    148.59 o 
  30   2   5     1611.56     1720.77    131.45 o 
  32   2   5      938.01     1029.81    158.80 o 
  34   2   5      280.64      325.96    112.56 o 
  36   2   5      491.80      507.54    167.39 o 
 -35   3   5        4.79     -101.20    365.60 o 
 -33   3   5       10.26     -138.22    138.22 o 
 -31   3   5       83.18       48.78     94.34 o 
 -29   3   5      387.39      442.01     77.56 o 
 -27   3   5       99.02      100.85    102.05 o 
 -25   3   5     1437.72     1387.74    103.14 o 
 -23   3   5     3748.16     3796.66    135.09 o 
 -21   3   5      193.76      198.94     64.73 o 
 -19   3   5      479.53      406.33     67.86 o 
 -17   3   5       62.34       86.19     48.52 o 
 -15   3   5      271.18      317.68     48.10 o 
 -13   3   5      251.64      225.69     41.65 o 
 -11   3   5     3819.11     4045.10     80.18 o 
  -9   3   5     2188.11     2368.16     62.37 o 
  -7   3   5       53.38       93.67     28.58 o 
  -5   3   5      717.66      769.10     35.88 o 
  -3   3   5      586.80      628.59     33.80 o 
  -1   3   5      584.96      673.21     38.92 o 
   1   3   5      632.31      755.90     44.81 o 
   3   3   5     5040.77     5264.18     80.08 o 
   5   3   5      985.27     1228.89     43.38 o 
   7   3   5       81.20       67.61     39.32 o 
   9   3   5        6.31      -25.64     39.52 o 
  11   3   5       74.97       70.03     48.04 o 
  13   3   5        0.97       -6.28     48.16 o 
  15   3   5      174.79      166.50     49.78 o 
  17   3   5     3581.41     3240.13    111.07 o 
  19   3   5     1581.98     1833.09     92.59 o 
  21   3   5        3.12       58.49     58.06 o 
  23   3   5      430.43      362.14     74.49 o 
  25   3   5      592.69      625.59     84.17 o 
  27   3   5       74.86      193.69     81.70 o 
  29   3   5        6.41       76.78     92.01 o 
  31   3   5      339.96      244.01    121.84 o 
  33   3   5        1.70      121.36    170.61 o 
  35   3   5      171.95      124.38    222.38 o 
 -34   4   5      126.53       -2.72    115.43 o 
 -32   4   5       90.08      -32.22    104.39 o 
 -30   4   5      664.14      918.59    147.27 o 
 -28   4   5       42.57     -105.02    105.02 o 
 -26   4   5     3429.35     3557.59    188.32 o 
 -24   4   5      240.75      217.83     76.58 o 
 -22   4   5     1958.11     2149.95    116.08 o 
 -20   4   5     1164.30     1293.09    110.62 o 
 -18   4   5     6121.70     5871.31    228.00 o 
 -16   4   5     3026.15     3222.82    128.41 o 
 -14   4   5     1234.10     1289.08     86.95 o 
 -12   4   5     2494.84     2591.01     81.95 o 
 -10   4   5      669.66      726.48     52.61 o 
  -8   4   5     3648.40     3371.31     86.25 o 
  -6   4   5     2054.81     2146.26     71.62 o 
  -4   4   5     7290.84     7503.29    121.30 o 
  -2   4   5     2901.45     2838.36     80.08 o 
   0   4   5     2518.55     2590.66     76.54 o 
   2   4   5      497.43      503.59     47.80 o 
   4   4   5     2785.79     2798.32     77.56 o 
   6   4   5     3235.89     3282.65     80.62 o 
   8   4   5      739.91      778.96     86.18 o 
  10   4   5     1136.27      960.10     92.65 o 
  12   4   5     1233.99     1127.06     98.07 o 
  14   4   5      802.16      847.03     86.88 o 
  16   4   5      148.34       62.94     67.68 o 
  18   4   5     1676.07     1691.28    108.24 o 
  20   4   5     5541.36     5356.92    139.64 o 
  22   4   5     1401.86     1461.03     93.04 o 
  24   4   5      679.78      748.91     82.49 o 
  26   4   5      847.88      885.72    118.98 o 
  28   4   5      332.66      188.56    121.16 o 
  30   4   5      264.04       34.91    183.60 o 
  32   4   5       86.44      109.23    128.99 o 
 -31   5   5       58.82      -63.25    120.08 o 
 -29   5   5      872.15      972.05    155.68 o 
 -27   5   5     1315.73     1406.41    167.93 o 
 -25   5   5      583.29      867.69    143.95 o 
 -23   5   5     1522.00     1495.22    213.48 o 
 -21   5   5      700.58      877.59    113.91 o 
 -19   5   5       33.73      -14.76     96.77 o 
 -17   5   5     1940.64     1894.17    181.48 o 
 -15   5   5     1081.18     1241.96    138.51 o 
 -13   5   5     3701.28     3744.21    173.90 o 
 -11   5   5     1722.89     1666.82    104.14 o 
  -9   5   5     1293.87     1170.19     90.96 o 
  -7   5   5     3283.35     3198.52    165.88 o 
  -5   5   5      964.48      984.70     87.71 o 
  -3   5   5     5505.35     5271.60    137.71 o 
  -1   5   5      110.91      110.88     71.54 o 
   1   5   5     4232.14     4233.25    158.20 o 
   3   5   5     2550.04     2482.18    127.53 o 
   5   5   5      776.06      675.00    128.18 o 
   7   5   5     1997.88     1898.75    135.96 o 
   9   5   5     3527.68     3931.93    202.25 o 
  11   5   5     3390.09     3173.42    179.77 o 
  13   5   5     1134.86     1086.73    122.83 o 
  15   5   5     1669.36     1538.63    139.47 o 
  17   5   5       32.95        0.77    142.77 o 
  19   5   5      153.47      225.46    108.80 o 
  21   5   5      966.28      824.12    121.77 o 
  23   5   5     1433.96     1558.04    149.78 o 
  25   5   5      207.34      353.72    109.27 o 
  27   5   5      402.23      420.21    176.26 o 
  29   5   5      498.27      818.80    197.62 o 
 -28   6   5        0.27     -109.01    114.39 o 
 -26   6   5       15.55       93.19    134.79 o 
 -24   6   5       50.38       89.13    115.07 o 
 -22   6   5       36.04     -121.20    121.20 o 
 -20   6   5      652.75     1011.39    149.80 o 
 -18   6   5      287.93       97.36    101.07 o 
 -16   6   5       14.70       12.77     86.63 o 
 -14   6   5      499.13      423.01    113.54 o 
 -12   6   5      264.51      141.47     82.31 o 
 -10   6   5        1.41      -11.96     76.69 o 
  -8   6   5      378.60      334.38     77.62 o 
  -6   6   5      826.84      910.98     91.92 o 
  -4   6   5      106.17      141.05     74.72 o 
  -2   6   5      918.90      883.94    101.71 o 
   0   6   5     1111.05     1115.34    113.53 o 
   2   6   5        4.85      -66.55    116.34 o 
   4   6   5       84.18       62.93    123.36 o 
   6   6   5       69.35      115.56    113.58 o 
   8   6   5      435.93      456.85    142.17 o 
  10   6   5      190.79      141.92    146.00 o 
  12   6   5     1982.67     1651.03    194.81 o 
  14   6   5        0.94      -92.22     92.22 o 
  16   6   5      302.51      302.77    147.43 o 
  18   6   5      314.68      209.78    113.25 o 
  20   6   5        0.33       22.94    113.14 o 
  22   6   5       28.40     -127.22    127.22 o 
  24   6   5       37.72      169.41    143.10 o 
  26   6   5        4.31     -142.01    142.01 o 
 -23   7   5      566.60      709.69    165.01 o 
 -21   7   5       90.19      124.73    129.40 o 
 -19   7   5       58.01        4.86    150.77 o 
 -17   7   5       57.28        1.17    108.98 o 
 -15   7   5       46.65      -56.88    108.42 o 
 -13   7   5      568.33      589.20    140.29 o 
 -11   7   5     1148.47     1227.99    256.57 o 
  -9   7   5     1218.93     1446.41    234.21 o 
  -7   7   5      292.35      466.85    122.02 o 
  -5   7   5      299.67      241.46    147.35 o 
  -3   7   5        4.56      -72.13     79.96 o 
  -1   7   5       83.83      175.17     99.56 o 
   1   7   5      111.89      212.80    100.36 o 
   3   7   5      533.81      765.51    125.07 o 
   5   7   5      430.98      401.79    113.57 o 
   7   7   5      291.47      289.91    112.49 o 
   9   7   5       30.91       81.57    106.55 o 
  11   7   5       59.74      180.65    113.81 o 
  13   7   5      131.72      165.10    115.43 o 
  15   7   5       57.48      -68.20    158.22 o 
  17   7   5       14.58      -41.70    142.96 o 
  19   7   5      155.26      461.65    264.28 o 
  21   7   5       38.60      133.32    209.33 o 
 -16   8   5        2.87      -34.70    130.70 o 
 -14   8   5        2.05       14.41    132.96 o 
 -12   8   5       82.38     -119.15    124.11 o 
 -10   8   5       33.69      122.07    133.86 o 
  -8   8   5      287.33      400.96    275.15 o 
  -6   8   5       75.80      -52.32    123.15 o 
  -4   8   5      210.51      150.26    141.52 o 
  -2   8   5       11.97      -35.28    130.40 o 
   0   8   5      322.81      224.82    127.94 o 
   2   8   5       68.40      240.29    115.54 o 
   4   8   5      823.05      945.57    149.78 o 
   6   8   5       10.09      125.76    114.15 o 
   8   8   5      452.13      851.95    175.21 o 
  10   8   5      141.50      329.77    148.56 o 
  12   8   5       29.85       -8.94    131.15 o 
  14   8   5      320.24      190.91    216.46 o 
 -38   0   6      927.07      974.34    221.75 o 
 -36   0   6     1518.09     1728.02    346.89 o 
 -34   0   6     1468.62     1658.32    196.84 o 
 -32   0   6     1023.17      886.44    155.35 o 
 -30   0   6     2011.42     1974.85    231.64 o 
 -28   0   6     1279.19     1580.40    148.97 o 
 -26   0   6     5492.81     5197.86    296.42 o 
 -24   0   6     6759.33     6750.77    235.31 o 
 -22   0   6     1857.97     1802.76    139.19 o 
 -20   0   6    12405.16    12466.77    374.79 o 
 -18   0   6    25110.30    24390.68    390.60 o 
 -16   0   6     7921.20     7550.62    210.84 o 
 -14   0   6     3578.12     3410.28     95.59 o 
 -12   0   6    11169.96    11060.94    165.94 o 
 -10   0   6    24298.44    23434.71    284.62 o 
  -8   0   6     7763.08     7911.17    123.51 o 
  -6   0   6    31278.76    30903.81    356.06 o 
  -4   0   6    55365.14    56833.96    648.49 o 
  -2   0   6    23086.45    22479.70    267.80 o 
   0   0   6    18266.68    17182.16    222.80 o 
   2   0   6    11774.06    11200.38    171.80 o 
   4   0   6      504.73      394.33     40.47 o 
   6   0   6     1438.39     1794.84     51.21 o 
   8   0   6      128.28       40.11     34.02 o 
  10   0   6    12441.24    11085.11    178.34 o 
  12   0   6    10587.55    10196.52    167.50 o 
  14   0   6      754.50      736.12     54.85 o 
  16   0   6     5531.68     4933.65    115.64 o 
  18   0   6     3900.11     4107.32    129.35 o 
  20   0   6       35.25       51.89     87.50 o 
  22   0   6      642.34      599.73     97.28 o 
  24   0   6     1335.87     1188.81    229.73 o 
  26   0   6     1671.66     1969.67    184.79 o 
  28   0   6     2172.48     2427.84    201.85 o 
  30   0   6     1472.78     1271.72    194.06 o 
  32   0   6     2095.88     2107.19    229.02 o 
  34   0   6      467.18      460.23    177.61 o 
  36   0   6      120.25       77.70    164.74 o 
 -37   1   6      152.40      237.13    113.86 o 
 -35   1   6      454.30      409.44    161.18 o 
 -33   1   6        3.44       61.25     83.88 o 
 -31   1   6       43.52      186.12     91.08 o 
 -29   1   6       86.82      158.61     72.77 o 
 -27   1   6     1489.18     1593.06     98.81 o 
 -25   1   6     1157.80     1181.87     90.06 o 
 -23   1   6       17.07       -9.21     56.31 o 
 -21   1   6        6.65      -28.25     53.96 o 
 -19   1   6     1641.50     1779.62     87.13 o 
 -17   1   6     1926.45     1952.09     66.89 o 
 -15   1   6     2349.57     2284.39     67.30 o 
 -13   1   6      450.66      403.70     36.10 o 
 -11   1   6      580.10      544.54     34.44 o 
  -9   1   6      949.76      896.10     34.99 o 
  -7   1   6      380.39      308.39     23.75 o 
  -5   1   6      789.87      816.36     26.75 o 
  -3   1   6     3660.63     3930.66     53.26 o 
  -1   1   6     4380.06     4537.28     53.23 o 
   1   1   6     3433.45     3205.03     48.56 o 
   3   1   6     5345.93     5721.14     71.15 o 
   5   1   6       22.08       25.09     24.16 o 
   7   1   6     3763.20     3974.93     94.88 o 
   9   1   6      758.35      661.49     31.68 o 
  11   1   6     2480.86     2583.93     59.87 o 
  13   1   6      449.95      411.66     35.47 o 
  15   1   6     1202.01     1177.84     51.18 o 
  17   1   6     1048.19     1041.24     60.44 o 
  19   1   6      490.20      606.14     57.09 o 
  21   1   6     2538.53     2564.36    105.17 o 
  23   1   6      503.22      350.64     82.17 o 
  25   1   6       15.00      -70.21     80.86 o 
  27   1   6     1355.90     1392.05    127.25 o 
  29   1   6      688.68      695.59    112.41 o 
  31   1   6       25.90      170.32    101.68 o 
  33   1   6      221.74      123.44    106.37 o 
  35   1   6      624.57      812.49    135.24 o 
 -36   2   6      214.86      334.80    170.05 o 
 -34   2   6      837.03     1120.01    212.17 o 
 -32   2   6      426.18      517.82    144.84 o 
 -30   2   6      513.10      439.78     99.89 o 
 -28   2   6      581.75      500.98     84.77 o 
 -26   2   6      347.36      203.53     66.01 o 
 -24   2   6      372.07      356.51     69.03 o 
 -22   2   6     2646.62     2775.93    119.89 o 
 -20   2   6     3576.32     3489.84    106.91 o 
 -18   2   6      675.33      617.29     50.42 o 
 -16   2   6     1378.24     1350.26     58.14 o 
 -14   2   6     4413.71     4345.41     97.67 o 
 -12   2   6      409.76      293.16     31.49 o 
 -10   2   6       83.75       68.55     24.97 o 
  -8   2   6     8821.37     8958.02    107.66 o 
  -6   2   6     8009.28     8082.65    108.14 o 
  -4   2   6     1696.41     1936.11     53.52 o 
  -2   2   6     1138.04     1177.14     37.57 o 
   0   2   6     7678.60     7550.01     87.30 o 
   2   2   6      201.62      201.53     24.26 o 
   4   2   6      312.07      312.10     25.11 o 
   6   2   6      125.13      256.36     24.98 o 
   8   2   6      359.81      481.31     40.20 o 
  10   2   6     5975.99     6366.72    115.24 o 
  12   2   6       39.78       99.49     34.28 o 
  14   2   6     1603.13     1632.92     53.31 o 
  16   2   6       29.83       -1.95     43.82 o 
  18   2   6      753.03      820.11     68.53 o 
  20   2   6     1247.03     1310.62     84.64 o 
  22   2   6      879.93      845.19     85.27 o 
  24   2   6        6.55      -72.46     72.46 o 
  26   2   6        3.12      -83.54     83.54 o 
  28   2   6      411.33      398.78    101.03 o 
  30   2   6      252.35      260.34    128.88 o 
  32   2   6      234.23      282.02    110.97 o 
  34   2   6      114.19      343.09    116.88 o 
 -35   3   6      281.47      287.84    282.68 o 
 -33   3   6      999.94      998.31    373.14 o 
 -31   3   6     1568.66     1617.44    195.30 o 
 -29   3   6      713.97      827.06    103.54 o 
 -27   3   6      559.85      774.61     82.54 o 
 -25   3   6     2450.16     2532.63    128.67 o 
 -23   3   6     1791.08     1799.52    100.77 o 
 -21   3   6      135.18       93.78     57.29 o 
 -19   3   6     3717.35     3861.07    124.41 o 
 -17   3   6    11421.05    11342.91    197.45 o 
 -15   3   6     6734.25     6921.03    132.92 o 
 -13   3   6     4047.35     3918.32     89.43 o 
 -11   3   6     9309.37     9055.44    133.44 o 
  -9   3   6    10454.45     9990.82    129.82 o 
  -7   3   6     2234.75     2060.69     63.11 o 
  -5   3   6     2676.17     2393.07     55.61 o 
  -3   3   6     7438.94     7388.90     99.70 o 
  -1   3   6     9556.91     9486.77    116.33 o 
   1   3   6     9370.19     9128.99    110.06 o 
   3   3   6     6830.12     6709.12     95.17 o 
   5   3   6     3567.99     3262.61     90.44 o 
   7   3   6     3137.47     3049.83    110.27 o 
   9   3   6     3765.82     3731.80    120.81 o 
  11   3   6     2398.33     2284.50     87.13 o 
  13   3   6      627.81      735.10     61.93 o 
  15   3   6     1344.20     1161.48     87.82 o 
  17   3   6     4222.67     3994.84    132.79 o 
  19   3   6     1661.24     1842.85     89.27 o 
  21   3   6     1482.80     1659.71     92.69 o 
  23   3   6     2135.56     2171.69    122.16 o 
  25   3   6     1626.23     1665.99    114.38 o 
  27   3   6      783.73      804.17    112.48 o 
  29   3   6     1174.03     1309.24    125.13 o 
  31   3   6     1849.06     1867.79    144.69 o 
  33   3   6      470.82       83.00    103.51 o 
 -34   4   6       14.76      -92.12    147.11 o 
 -32   4   6       40.45       23.68    138.73 o 
 -30   4   6       18.62       -4.33     99.58 o 
 -28   4   6      321.26      239.33    110.05 o 
 -26   4   6      190.87      119.80     76.18 o 
 -24   4   6      143.00      166.06     72.07 o 
 -22   4   6      327.94      178.65     68.76 o 
 -20   4   6      607.44      618.49     76.89 o 
 -18   4   6       70.16      140.69     61.56 o 
 -16   4   6       52.41       48.70     58.48 o 
 -14   4   6       15.14       13.84     51.65 o 
 -12   4   6       83.33       29.76     42.66 o 
 -10   4   6      666.77      812.92     53.56 o 
  -8   4   6      879.29      875.81     53.22 o 
  -6   4   6     1217.19     1271.91     59.47 o 
  -4   4   6       25.35        6.01     38.82 o 
  -2   4   6      131.48      119.38     37.23 o 
   0   4   6     1803.46     1906.80     69.01 o 
   2   4   6     3639.02     3617.49     83.87 o 
   4   4   6       86.14      149.78     52.75 o 
   6   4   6      757.70      836.98     70.19 o 
   8   4   6     2892.89     2885.99    131.38 o 
  10   4   6     2563.93     2450.70    126.01 o 
  12   4   6      241.58      235.28     82.59 o 
  14   4   6      782.83      843.70    144.68 o 
  16   4   6     5811.94     5406.54    274.75 o 
  18   4   6        4.04      -69.80     69.80 o 
  20   4   6     2068.97     2300.52    126.29 o 
  22   4   6      583.42      514.58     91.27 o 
  24   4   6       67.33       68.84     79.56 o 
  26   4   6      839.42      779.02    109.97 o 
  28   4   6      614.22      751.46    126.64 o 
  30   4   6      447.52      504.62    196.44 o 
  32   4   6       37.30      -60.42    185.65 o 
 -31   5   6       11.06      -94.90    173.97 o 
 -29   5   6      694.74      754.23    205.12 o 
 -27   5   6      373.96      442.85    130.85 o 
 -25   5   6      306.03      210.12    111.92 o 
 -23   5   6       39.02      110.10     84.72 o 
 -21   5   6       53.44       -1.17     95.20 o 
 -19   5   6      190.57      187.16     72.48 o 
 -17   5   6      353.46      286.77     82.31 o 
 -15   5   6     2625.69     2425.63    125.59 o 
 -13   5   6     5008.56     4517.42    167.13 o 
 -11   5   6       29.57      -11.41     63.05 o 
  -9   5   6      120.28       57.28     66.21 o 
  -7   5   6      325.96      351.32     72.65 o 
  -5   5   6      205.21      194.01     57.56 o 
  -3   5   6       33.55       75.21     56.05 o 
  -1   5   6     1338.54     1490.23    113.50 o 
   1   5   6      123.37      130.09     74.47 o 
   3   5   6      493.46      549.98    168.45 o 
   5   5   6      148.27      272.63     85.82 o 
   7   5   6      132.73      104.08     88.64 o 
   9   5   6      164.10      233.63     92.34 o 
  11   5   6      605.85      504.76    105.07 o 
  13   5   6       13.64       78.24     92.94 o 
  15   5   6     1113.17      908.54    122.35 o 
  17   5   6      246.62      431.59    114.72 o 
  19   5   6      328.70      225.10    112.42 o 
  21   5   6      167.98       67.10    140.36 o 
  23   5   6      205.95      -56.19    108.45 o 
  25   5   6       85.34      112.73    193.67 o 
  27   5   6      112.17      -27.13    156.97 o 
  29   5   6       44.16      -50.70    161.82 o 
 -28   6   6      483.82      316.79    140.40 o 
 -26   6   6      149.58      -79.14    239.86 o 
 -24   6   6      280.13       97.19    216.96 o 
 -22   6   6      751.93      715.51    141.60 o 
 -20   6   6       81.47        8.68    243.15 o 
 -18   6   6      127.73      140.81     90.39 o 
 -16   6   6      722.00      646.11    160.95 o 
 -14   6   6      302.13      312.94     85.24 o 
 -12   6   6      856.60     1190.34    106.19 o 
 -10   6   6     1202.97     1144.98    106.97 o 
  -8   6   6     1647.36     1643.38    117.05 o 
  -6   6   6      268.03      348.40     87.98 o 
  -4   6   6      263.52      319.62    106.75 o 
  -2   6   6     1035.91      934.17    106.89 o 
   0   6   6      668.34      775.29    105.95 o 
   2   6   6     2532.60     2614.86    156.40 o 
   4   6   6     2613.73     2409.64    156.98 o 
   6   6   6      429.66      478.97    103.37 o 
   8   6   6      399.58      437.79    101.05 o 
  10   6   6      506.31      585.60    118.98 o 
  12   6   6      159.64      265.58    110.51 o 
  14   6   6      865.63     1214.96    149.35 o 
  16   6   6     2053.93     2231.31    242.09 o 
  18   6   6     2624.76     2349.11    195.70 o 
  20   6   6      435.20      183.36    133.67 o 
  22   6   6      352.15      325.05    216.98 o 
  24   6   6      224.28      120.24    160.07 o 
  26   6   6      318.52      107.92    241.10 o 
 -23   7   6       46.98       43.36    145.25 o 
 -21   7   6      145.14       49.49    127.26 o 
 -19   7   6       32.91     -112.15    112.15 o 
 -17   7   6      114.01     -110.06    110.06 o 
 -15   7   6       50.70       73.50    131.04 o 
 -13   7   6       89.73       -0.56    110.08 o 
 -11   7   6       28.36      106.31    111.03 o 
  -9   7   6      199.07      117.04    121.98 o 
  -7   7   6      199.53      265.42    105.58 o 
  -5   7   6        6.87      120.09    101.98 o 
  -3   7   6       58.47      192.03    110.32 o 
  -1   7   6      588.98      709.60    145.05 o 
   1   7   6      217.04      364.49    108.38 o 
   3   7   6       66.59      103.31    107.17 o 
   5   7   6       62.07      112.62    100.83 o 
   7   7   6      532.89      302.72    127.30 o 
   9   7   6      643.53      794.45    134.82 o 
  11   7   6       23.70      165.93    112.24 o 
  13   7   6      603.21      364.76    224.14 o 
  15   7   6      466.12      500.82    137.13 o 
  17   7   6      158.98       44.75    127.54 o 
  19   7   6        9.23      129.06    152.45 o 
  21   7   6      316.66      303.89    212.83 o 
 -14   8   6        5.85      -32.47    127.85 o 
 -12   8   6      120.64      229.61    140.14 o 
 -10   8   6      104.31      128.68    133.86 o 
  -8   8   6      122.59      -91.27    124.38 o 
  -6   8   6      132.87       26.62    123.41 o 
  -4   8   6       35.78      -66.60    130.39 o 
  -2   8   6        3.27        9.76    133.12 o 
   0   8   6       11.30       47.61    123.24 o 
   2   8   6        0.07       79.28    131.45 o 
   4   8   6      228.19      176.14    129.75 o 
   6   8   6       89.74      163.63    136.12 o 
   8   8   6      328.59      471.28    173.20 o 
  10   8   6      156.64      143.53    143.10 o 
  12   8   6       14.99      -18.23    144.22 o 
 -37   1   7      535.80      549.22    125.36 o 
 -35   1   7      643.27      644.28    136.22 o 
 -33   1   7      329.04      283.74     99.55 o 
 -31   1   7      868.80      946.63    123.57 o 
 -29   1   7      221.68      134.95     92.99 o 
 -27   1   7       84.31       -3.07     61.29 o 
 -25   1   7     1547.01     1601.22    100.03 o 
 -23   1   7      249.99      288.72     69.84 o 
 -21   1   7     3482.91     3238.42    130.91 o 
 -19   1   7    13131.60    12871.68    233.02 o 
 -17   1   7     2717.66     2764.19    106.90 o 
 -15   1   7      303.51      261.60     32.83 o 
 -13   1   7      689.13      514.28     39.32 o 
 -11   1   7    10042.04     9512.71    111.33 o 
  -9   1   7     1227.08     1173.90     41.55 o 
  -7   1   7     4930.48     5038.92     72.92 o 
  -5   1   7    61842.84    64321.80    501.00 o 
  -3   1   7     2760.03     2476.03     51.09 o 
  -1   1   7     6428.09     6149.43     77.04 o 
   1   1   7     5813.60     5589.41     65.98 o 
   3   1   7       13.61       11.43     22.36 o 
   5   1   7     4467.38     4382.97     68.08 o 
   7   1   7     5290.05     4957.55     95.46 o 
   9   1   7     7247.09     6964.48    109.16 o 
  13   1   7     3002.38     2670.74     63.35 o 
  15   1   7     4294.93     4070.48     89.37 o 
  17   1   7      496.97      440.64     54.20 o 
  19   1   7     1011.57     1149.76     76.16 o 
  21   1   7     1041.34     1053.49     77.78 o 
  23   1   7      211.09      152.90     70.75 o 
  25   1   7     2238.51     2304.53    137.96 o 
  27   1   7     1160.68     1522.78    168.47 o 
  29   1   7     1063.57     1156.95    154.55 o 
  31   1   7      172.72       69.14    103.30 o 
  33   1   7      321.98      464.56    123.74 o 
  35   1   7      195.49      462.53    129.01 o 
 -36   2   7      940.46     1045.68    156.06 o 
 -34   2   7       12.09        0.45    109.89 o 
 -32   2   7      894.94      516.51    120.54 o 
 -30   2   7      395.98      366.83     96.58 o 
 -28   2   7      139.92      160.67     74.84 o 
 -26   2   7      359.99      415.83     76.43 o 
 -24   2   7     6567.01     6500.41    216.24 o 
 -22   2   7     2601.98     2375.36    118.68 o 
 -20   2   7     3858.53     3791.26    137.65 o 
 -18   2   7       15.70       58.94     67.09 o 
 -16   2   7      240.86      285.71     47.62 o 
 -14   2   7      418.05      375.86     36.59 o 
 -12   2   7     1733.85     1714.74     48.76 o 
 -10   2   7    16615.57    16763.46    159.54 o 
  -8   2   7     2987.97     2786.49     66.55 o 
  -6   2   7    29152.22    27772.60    245.18 o 
  -4   2   7      769.55      612.99     34.93 o 
  -2   2   7     8163.51     7880.12     85.62 o 
   0   2   7     1233.70     1173.95     40.29 o 
   2   2   7      189.51      163.77     28.93 o 
   4   2   7      865.11     1104.76     38.43 o 
   6   2   7     6993.57     6685.66     80.47 o 
   8   2   7    14226.92    14494.89    155.03 o 
  10   2   7     2265.63     2129.22     77.15 o 
  12   2   7     4544.09     4171.00    104.87 o 
  14   2   7     3099.26     3108.04    103.65 o 
  16   2   7     3640.65     3775.75    100.07 o 
  18   2   7     4575.92     4217.39    110.66 o 
  20   2   7      954.64     1084.38     91.64 o 
  22   2   7      112.42      130.49     73.87 o 
  24   2   7     3634.88     3480.59    145.23 o 
  26   2   7     1943.04     2308.58    155.52 o 
  28   2   7     1286.64     1291.46    132.05 o 
  30   2   7     1223.86     1182.19    128.83 o 
  32   2   7      100.32      -12.74    138.00 o 
  34   2   7      303.18      378.13    136.94 o 
 -35   3   7        0.15      -41.87    229.92 o 
 -33   3   7       18.12      -63.22     96.87 o 
 -31   3   7       29.59      102.72     97.88 o 
 -29   3   7      171.18      137.43    144.71 o 
 -27   3   7      450.45      351.34     93.24 o 
 -25   3   7      302.87      484.64     81.98 o 
 -23   3   7      241.53      273.76     60.38 o 
 -21   3   7     1759.85     1771.31     90.89 o 
 -19   3   7      134.28      116.68     54.31 o 
 -17   3   7     1247.48     1233.07     94.26 o 
 -15   3   7     1479.24     1500.05     68.75 o 
 -13   3   7        0.25      -19.78     36.53 o 
 -11   3   7       36.43       29.24     32.28 o 
  -9   3   7      305.87      256.74     51.05 o 
  -7   3   7      184.27      222.43     43.23 o 
  -5   3   7      522.22      580.78     47.26 o 
  -3   3   7      364.12      447.73     33.78 o 
  -1   3   7      578.43      634.65     37.30 o 
   1   3   7     2112.77     2292.39     59.25 o 
   3   3   7        7.94       36.78     29.29 o 
   5   3   7       11.23       36.75     29.91 o 
   7   3   7      551.64      665.11     50.85 o 
   9   3   7      474.33      575.00     63.14 o 
  11   3   7      346.60      282.00     59.90 o 
  13   3   7      117.70      121.97     64.94 o 
  15   3   7       13.63       31.65     66.16 o 
  17   3   7     2198.28     2293.11    113.93 o 
  19   3   7     2289.67     2061.24    117.37 o 
  21   3   7      875.84      790.78    105.10 o 
  23   3   7      363.55      242.68    114.00 o 
  25   3   7      292.99      306.62     90.58 o 
  27   3   7      200.46       80.72     93.56 o 
  29   3   7       42.75      -58.98     92.12 o 
  31   3   7      254.13      103.76    125.69 o 
  33   3   7      630.69      804.75    124.05 o 
 -32   4   7       52.85     -116.78    116.78 o 
 -30   4   7       96.36        6.28    165.84 o 
 -28   4   7      173.84       29.17     90.34 o 
 -26   4   7     1271.16     1527.59    119.43 o 
 -24   4   7       72.19      174.76     68.04 o 
 -22   4   7      334.29      378.24     74.40 o 
 -20   4   7        9.74      -56.06     56.06 o 
 -18   4   7      388.38      431.38     68.99 o 
 -16   4   7        5.63       -2.71     53.45 o 
 -14   4   7      484.10      460.81     57.75 o 
 -12   4   7     4418.30     4195.71    101.71 o 
 -10   4   7      261.24      240.64     42.59 o 
  -8   4   7     1911.37     1884.47     69.28 o 
  -6   4   7      369.11      362.56     43.39 o 
  -4   4   7     5965.92     5743.19    126.05 o 
  -2   4   7       15.70       -8.77     34.72 o 
   0   4   7     1237.04     1351.48     75.55 o 
   2   4   7       44.74       60.74     42.43 o 
   4   4   7       57.71       62.42     51.31 o 
   6   4   7       45.96       87.33     72.38 o 
   8   4   7     1315.69     1236.52     96.18 o 
  10   4   7     1835.13     1584.07    142.59 o 
  12   4   7      352.10      352.09     85.71 o 
  14   4   7     1135.82     1210.12    109.20 o 
  16   4   7     2760.21     2651.14    142.00 o 
  18   4   7      155.09      306.31     89.43 o 
  20   4   7      185.35       62.84    103.02 o 
  22   4   7     1059.62     1047.88    119.05 o 
  24   4   7      154.39      127.16     97.94 o 
  26   4   7      639.40      557.87    130.42 o 
  28   4   7      152.16       55.42    115.79 o 
  30   4   7       43.72      225.56    120.21 o 
 -29   5   7      161.53      290.99    122.42 o 
 -27   5   7     1783.52     1979.62    173.38 o 
 -25   5   7      171.22      301.49    108.53 o 
 -23   5   7      720.97      744.95    123.17 o 
 -21   5   7     1544.22     1365.94    113.88 o 
 -19   5   7     1390.10     1441.88    113.67 o 
 -17   5   7      902.58      978.82    102.26 o 
 -15   5   7       14.23       62.07     63.65 o 
 -13   5   7      927.43     1012.64     90.79 o 
 -11   5   7      709.75      864.04     85.96 o 
  -9   5   7     1395.57     1287.97     94.53 o 
  -7   5   7      739.28      748.07     83.96 o 
  -5   5   7      619.65      715.68     71.16 o 
  -3   5   7     8400.39     8283.33    170.77 o 
  -1   5   7      156.85      164.09     61.48 o 
   1   5   7      463.93      397.65     86.03 o 
   3   5   7     1740.88     1750.02    156.53 o 
   5   5   7     3073.74     3159.63    185.93 o 
   7   5   7     1728.93     1744.46    172.44 o 
   9   5   7      694.60      794.59    108.93 o 
  11   5   7     4020.85     3968.10    267.68 o 
  13   5   7      672.75      689.93    117.58 o 
  15   5   7      225.27      388.54    117.17 o 
  17   5   7     1424.40     1201.02    171.51 o 
  19   5   7     1212.36     1194.53    179.27 o 
  21   5   7     1198.67     1058.34    176.60 o 
  23   5   7     1798.79     1704.73    207.30 o 
  25   5   7      354.57      427.60    165.64 o 
  27   5   7     1106.00     1110.43    312.84 o 
 -26   6   7       45.50      276.91    129.37 o 
 -24   6   7        0.37       -3.58    143.08 o 
 -22   6   7       26.47      -17.60    103.93 o 
 -20   6   7      546.32      598.20    140.62 o 
 -18   6   7      178.26      148.73    149.66 o 
 -16   6   7        2.76      -25.72     91.27 o 
 -14   6   7      154.75      118.49     89.09 o 
 -12   6   7        2.31      -68.04     68.04 o 
 -10   6   7       29.64       12.38     78.66 o 
  -8   6   7       54.45       18.08     74.21 o 
  -6   6   7       70.75      160.06     82.79 o 
  -4   6   7      400.76      343.50     94.28 o 
  -2   6   7      239.49      224.26     89.94 o 
   0   6   7        0.58        5.33     86.27 o 
   2   6   7        0.73       77.94     92.90 o 
   4   6   7       16.79       69.72    109.49 o 
   6   6   7      332.66      192.34    109.89 o 
   8   6   7      541.14      583.64    117.70 o 
  10   6   7      532.02      367.07    125.67 o 
  12   6   7       90.02       96.39     96.20 o 
  14   6   7      120.15      149.19    130.00 o 
  16   6   7     1085.12     1102.59    173.15 o 
  18   6   7      114.45      -64.72    126.36 o 
  20   6   7      117.19      109.69    146.09 o 
  22   6   7      511.05      652.57    179.17 o 
  24   6   7      152.46      197.49    210.90 o 
 -21   7   7      389.17      290.53    122.45 o 
 -19   7   7       43.26     -112.69    112.69 o 
 -17   7   7      123.49      -28.70    227.09 o 
 -15   7   7       40.77      262.91    130.98 o 
 -13   7   7       13.11     -103.13    163.96 o 
 -11   7   7      136.53      -42.76    107.42 o 
  -9   7   7      209.28      267.22    101.87 o 
  -7   7   7     1539.28     1839.48    165.76 o 
  -5   7   7      232.79      253.10    107.67 o 
  -3   7   7      174.15      261.43    111.98 o 
  -1   7   7       29.58      -16.79    177.27 o 
   1   7   7       34.61       -0.98    107.76 o 
   3   7   7      721.96      786.28    143.82 o 
   5   7   7       43.67      184.86    122.91 o 
   7   7   7      530.43      733.28    232.36 o 
   9   7   7       36.77      -29.44    116.69 o 
  11   7   7        2.19       42.66    223.59 o 
  13   7   7      206.84      310.19    147.16 o 
  15   7   7        1.92      218.60    150.07 o 
  17   7   7      711.29      737.77    350.68 o 
  19   7   7       29.39       78.62    149.90 o 
 -14   8   7      286.61      -66.60    220.49 o 
 -12   8   7      113.40      -60.46    126.19 o 
 -10   8   7      103.70      136.20    128.90 o 
  -8   8   7     2232.54     1949.89    220.04 o 
  -6   8   7      211.56      152.60    137.33 o 
  -4   8   7      522.84      110.78    233.68 o 
  -2   8   7      431.64      503.15    138.98 o 
   0   8   7      279.82      259.16    140.15 o 
   2   8   7       65.29      -34.88    172.12 o 
   4   8   7      946.19      869.15    174.48 o 
   6   8   7      604.88      591.46    156.35 o 
   8   8   7       78.13      207.44    157.28 o 
  10   8   7      710.80      607.50    234.69 o 
 -36   0   8       51.61      281.49    198.39 o 
 -34   0   8      260.02      227.35    216.16 o 
 -32   0   8      295.26      304.98    152.60 o 
 -30   0   8      241.63      150.76    135.69 o 
 -28   0   8     6751.11     6628.09    489.98 o 
 -26   0   8       96.79      175.47     89.71 o 
 -24   0   8      148.31       96.56     82.76 o 
 -22   0   8       56.00       21.67     76.13 o 
 -20   0   8      409.36      488.37     99.01 o 
 -18   0   8      380.44      453.07     90.31 o 
 -16   0   8     4938.15     4418.04    172.12 o 
 -14   0   8    11411.72    11323.13    259.63 o 
 -12   0   8     2676.47     2454.19     85.13 o 
 -10   0   8     1109.29      955.56     55.63 o 
  -8   0   8      875.35      668.09     51.55 o 
  -4   0   8    16601.20    17486.86    225.35 o 
  -2   0   8     4536.72     3982.99     85.49 o 
   0   0   8     4340.23     4099.35     88.49 o 
   2   0   8     9828.12     9215.19    142.40 o 
   4   0   8     8592.02     8572.14    236.90 o 
   6   0   8    13675.87    13658.68    233.63 o 
   8   0   8     8276.02     8126.51    145.07 o 
  10   0   8     9928.30    10111.92    156.20 o 
  12   0   8     3146.38     3045.00    151.38 o 
  14   0   8     4731.26     5204.55    140.87 o 
  16   0   8      561.97      691.75     87.16 o 
  18   0   8      294.37      336.60     96.08 o 
  20   0   8     8888.68     8811.12    232.65 o 
  22   0   8     4664.90     4541.17    238.52 o 
  24   0   8       18.32       21.36    141.85 o 
  26   0   8     1593.95     1364.25    168.61 o 
  28   0   8     2328.46     2088.03    226.93 o 
  30   0   8     1468.70     1418.45    210.55 o 
  32   0   8     1058.77      933.79    198.54 o 
  34   0   8     2627.16     2675.86    264.69 o 
 -37   1   8      151.18       67.10    136.80 o 
 -35   1   8       58.54      -18.43     94.41 o 
 -33   1   8       58.59      101.20    134.24 o 
 -31   1   8      563.86      461.89    132.84 o 
 -29   1   8      145.92       91.42    103.91 o 
 -27   1   8     2749.70     2605.79    144.11 o 
 -25   1   8        5.62      -27.71     58.22 o 
 -23   1   8     1283.92     1265.57     90.30 o 
 -21   1   8        4.17       15.69     57.85 o 
 -19   1   8      762.55      633.10     74.38 o 
 -17   1   8       24.40       51.09     44.66 o 
 -15   1   8       14.23       38.78     32.00 o 
 -13   1   8     2670.12     2878.33     71.73 o 
 -11   1   8       55.74       27.74     29.51 o 
  -9   1   8      451.31      491.45     34.96 o 
  -7   1   8      509.37      617.30     35.57 o 
  -5   1   8    24530.58    25141.89    230.75 o 
  -3   1   8      551.35      615.54     33.80 o 
  -1   1   8      730.38      713.30     35.16 o 
   1   1   8      758.44      949.93     38.46 o 
   3   1   8     6492.17     6597.72     77.28 o 
   5   1   8       90.63       73.85     29.22 o 
   7   1   8      821.10     1009.72     69.13 o 
   9   1   8     6756.58     6878.43    106.42 o 
  11   1   8      671.95      585.81     51.08 o 
  13   1   8     1673.56     1672.97    101.08 o 
  15   1   8      755.83      848.30     57.78 o 
  17   1   8     1822.42     1623.02    107.47 o 
  19   1   8       63.71      115.82     70.62 o 
  21   1   8      667.85      653.23     73.30 o 
  23   1   8       24.66       19.55    107.01 o 
  25   1   8     1312.94     1264.37    106.09 o 
  27   1   8       45.53      124.40     97.02 o 
  29   1   8        5.17       29.78     97.04 o 
  31   1   8      317.00      322.45    117.73 o 
  33   1   8      233.59      223.45    119.60 o 
 -36   2   8      126.45      -89.15    101.77 o 
 -34   2   8       85.41     -109.28    113.16 o 
 -32   2   8       20.48       56.15     89.04 o 
 -30   2   8      242.43      231.76    142.66 o 
 -28   2   8       59.55      134.58     87.18 o 
 -26   2   8     1696.32     1484.61    115.37 o 
 -24   2   8       34.66      -17.25     60.04 o 
 -22   2   8      598.97      484.41     73.74 o 
 -20   2   8     4611.13     4443.84    142.16 o 
 -18   2   8      265.68      262.88     62.42 o 
 -16   2   8      360.81      416.29     49.50 o 
 -14   2   8      130.46      208.14     40.28 o 
 -12   2   8      227.84      252.02     35.75 o 
 -10   2   8     1499.98     1475.39     47.49 o 
  -8   2   8       39.07       20.06     37.49 o 
  -6   2   8    10730.24    11187.63    126.22 o 
  -4   2   8     3200.08     3176.20     53.38 o 
  -2   2   8       63.92       49.06     24.36 o 
   0   2   8       11.81        9.52     24.04 o 
   2   2   8     9558.51     9962.39    110.82 o 
   4   2   8     1186.12     1149.03     42.34 o 
   6   2   8      552.18      680.21     42.70 o 
   8   2   8      249.21      207.96     42.39 o 
  10   2   8      580.91      576.15     56.63 o 
  12   2   8       23.28       37.89     51.77 o 
  14   2   8      131.67      216.84     68.52 o 
  16   2   8     6067.15     6125.09    159.14 o 
  18   2   8        2.33      104.64     67.63 o 
  20   2   8      188.66      151.04     67.54 o 
  22   2   8      234.68      277.40     79.27 o 
  24   2   8        4.47       55.39     68.06 o 
  26   2   8        5.51       32.61     75.95 o 
  28   2   8       58.83       24.41     94.34 o 
  30   2   8     1197.22     1247.37    140.57 o 
  32   2   8      335.86      279.26    112.85 o 
 -33   3   8      330.67      366.20    207.45 o 
 -31   3   8      263.67      272.45    111.82 o 
 -29   3   8      509.93      651.03    114.39 o 
 -27   3   8      228.44      253.74    115.21 o 
 -25   3   8      370.27      310.24     84.56 o 
 -23   3   8     3522.71     3332.12    188.40 o 
 -21   3   8     4113.82     4517.48    153.13 o 
 -19   3   8      200.44      216.88     54.61 o 
 -17   3   8       74.25       54.04     49.32 o 
 -15   3   8     2358.36     2246.55     92.86 o 
 -13   3   8     2840.25     2787.61     75.79 o 
 -11   3   8     1333.16     1300.29     75.89 o 
  -9   3   8     3982.58     4015.44    104.80 o 
  -7   3   8     8721.24     8808.31    158.25 o 
  -5   3   8     4009.05     4031.89     93.95 o 
  -3   3   8      697.11      618.90     36.94 o 
  -1   3   8     4202.29     4211.47     80.06 o 
   1   3   8    12305.75    12161.46    139.19 o 
   3   3   8     8196.35     8103.02    108.52 o 
   5   3   8     1873.63     1886.14     63.29 o 
   7   3   8     1849.36     1727.07     77.20 o 
   9   3   8      994.59      985.59     84.91 o 
  11   3   8      706.38      816.09     73.29 o 
  13   3   8     3377.59     3484.32    127.13 o 
  15   3   8     5658.58     5691.69    186.87 o 
  17   3   8     2155.30     2072.70    145.46 o 
  19   3   8      322.72      451.43    104.45 o 
  21   3   8      754.67      588.69    100.96 o 
  23   3   8      197.42      470.32    100.03 o 
  25   3   8      273.44      295.78    105.16 o 
  27   3   8      649.45      652.24    136.26 o 
  29   3   8      710.05      651.34    180.28 o 
  31   3   8      368.46      210.26    132.12 o 
 -32   4   8     1688.24     1477.53    217.36 o 
 -30   4   8       13.23       41.90    231.80 o 
 -28   4   8      222.88      261.49    121.37 o 
 -26   4   8     3216.83     3170.75    185.51 o 
 -24   4   8     2064.53     2049.62    143.15 o 
 -22   4   8      501.35      643.09     92.36 o 
 -20   4   8     2318.06     2495.06    158.48 o 
 -18   4   8      412.02      385.24     64.49 o 
 -16   4   8      716.52      754.65     82.23 o 
 -14   4   8        3.95        8.67     50.38 o 
 -12   4   8     2463.33     2636.36     82.63 o 
 -10   4   8     1244.07     1231.68     57.48 o 
  -8   4   8      634.10      621.95     47.88 o 
  -6   4   8     7151.40     7039.05    132.04 o 
  -4   4   8       12.10        1.36     37.15 o 
  -2   4   8      397.12      389.62     44.09 o 
   0   4   8       48.69        8.03     39.50 o 
   2   4   8      235.57      133.01     50.29 o 
   4   4   8     2155.58     2294.66     88.54 o 
   6   4   8      809.46      794.96     71.67 o 
   8   4   8      518.43      449.83     86.69 o 
  10   4   8      500.14      546.96    124.34 o 
  12   4   8     1341.62     1115.26    119.90 o 
  14   4   8     1339.37     1550.34    131.29 o 
  16   4   8     1273.64     1084.27    123.36 o 
  18   4   8      319.95      270.29    108.28 o 
  20   4   8      329.67      313.40    109.99 o 
  22   4   8       61.49      -61.46     97.97 o 
  24   4   8     1102.24     1209.30    191.33 o 
  26   4   8      320.86      444.80    111.19 o 
  28   4   8      431.15      369.28    225.80 o 
  30   4   8        2.40       27.89    122.67 o 
 -29   5   8      380.98      613.80    168.96 o 
 -27   5   8     1075.87      748.97    174.76 o 
 -25   5   8       45.13     -148.46    148.46 o 
 -23   5   8       28.11      154.96     85.19 o 
 -21   5   8       13.55       -1.00     75.36 o 
 -19   5   8      117.80      147.98     73.65 o 
 -17   5   8      289.10      231.08     76.69 o 
 -15   5   8        0.86       81.80     77.59 o 
 -13   5   8      931.42      720.94     80.52 o 
 -11   5   8      713.72      797.10    106.47 o 
  -9   5   8      110.60      204.64     68.66 o 
  -7   5   8       45.61       70.25     59.98 o 
  -5   5   8     1958.31     1894.06     93.74 o 
  -3   5   8     5217.84     4961.43    145.48 o 
  -1   5   8      273.99      217.42     67.16 o 
   1   5   8     1615.97     1434.73    139.10 o 
   3   5   8      703.45      762.73    109.56 o 
   5   5   8       69.20      -84.14     84.14 o 
   7   5   8      175.17      128.39     86.89 o 
   9   5   8      676.07      365.10    102.57 o 
  11   5   8      318.02      330.43     94.80 o 
  13   5   8      920.06      905.01    123.68 o 
  15   5   8      946.28      964.79    130.37 o 
  17   5   8      190.13      210.49    157.39 o 
  19   5   8       35.44       -7.35     92.73 o 
  21   5   8      542.83      316.63    144.16 o 
  23   5   8       39.56      -36.50    176.61 o 
  25   5   8      567.30      531.85    168.59 o 
  27   5   8       37.87       98.41    154.45 o 
 -26   6   8      869.60     1046.26    150.92 o 
 -24   6   8       88.22      -19.82    114.37 o 
 -22   6   8      192.99      254.48    160.37 o 
 -20   6   8      683.28      780.25    133.35 o 
 -18   6   8      389.50      495.66    113.65 o 
 -16   6   8     1768.69     1794.56    135.57 o 
 -14   6   8     1419.73     1530.13    123.26 o 
 -12   6   8     1019.71     1110.43    109.10 o 
 -10   6   8      346.13      444.00     95.33 o 
  -8   6   8      902.89      803.67    169.48 o 
  -6   6   8     1378.15     1567.54    142.91 o 
  -4   6   8       16.56       71.89     85.13 o 
  -2   6   8     1395.99     1113.68    131.83 o 
   0   6   8      984.89     1061.28    136.28 o 
   2   6   8      364.32      560.15    121.18 o 
   4   6   8      908.42      827.73    142.68 o 
   6   6   8     1449.06     1647.99    171.06 o 
   8   6   8     1665.58     1756.83    182.74 o 
  10   6   8       53.32       55.00    113.08 o 
  12   6   8      747.94      570.09    198.33 o 
  14   6   8       39.04      -32.33    181.75 o 
  16   6   8       43.06      -18.35    125.04 o 
  18   6   8      498.81      659.42    170.66 o 
  20   6   8      433.95      347.32    203.57 o 
  22   6   8      460.50      656.63    315.57 o 
 -19   7   8      150.77      224.59    126.69 o 
 -17   7   8      236.39      254.73    205.42 o 
 -15   7   8      454.44      383.23    133.18 o 
 -13   7   8      188.73       83.41    147.00 o 
 -11   7   8      206.84      168.50    115.83 o 
  -9   7   8       95.36      295.31    120.24 o 
  -7   7   8     1277.97     1452.71    152.87 o 
  -5   7   8        1.91      135.80    102.18 o 
  -3   7   8      243.21      301.48    112.87 o 
  -1   7   8       48.02      151.61    105.66 o 
   1   7   8      638.98      555.98    128.66 o 
   3   7   8        2.97       68.58    131.31 o 
   5   7   8      138.67      121.24    126.00 o 
   7   7   8      197.09      154.51    123.41 o 
   9   7   8       19.93      -13.93    159.29 o 
  11   7   8      565.16      811.84    166.50 o 
  13   7   8       10.66     -128.65    128.65 o 
  15   7   8      423.62      208.05    219.61 o 
  17   7   8      141.62     -134.35    134.35 o 
 -10   8   8       18.38     -112.95    112.95 o 
  -8   8   8       55.21       76.66    133.86 o 
  -6   8   8       27.75      -10.56    246.88 o 
  -4   8   8        2.54        8.06    127.59 o 
  -2   8   8       51.28      236.92    124.25 o 
   0   8   8       11.71       95.24    118.40 o 
   2   8   8       94.79      250.03    127.27 o 
   4   8   8      176.63      673.50    155.42 o 
   6   8   8       22.88      -97.29    123.29 o 
   8   8   8      164.81      237.69    141.24 o 
 -35   1   9       35.35      -92.47     92.47 o 
 -33   1   9      415.49      309.55    102.36 o 
 -31   1   9      340.07      274.44    101.61 o 
 -29   1   9       21.28      -60.19     80.40 o 
 -27   1   9     4845.64     4966.28    219.26 o 
 -25   1   9     1245.22     1199.03    104.73 o 
 -23   1   9     2119.70     2212.90    112.45 o 
 -21   1   9      492.07      569.34     73.48 o 
 -19   1   9      532.92      625.46     73.21 o 
 -17   1   9      275.18      284.97     53.35 o 
 -15   1   9       29.33       20.01     41.02 o 
 -13   1   9      661.43      689.98     49.36 o 
 -11   1   9      516.22      571.16     44.00 o 
  -9   1   9     6535.15     6320.69     93.91 o 
  -7   1   9    10654.03    10382.59    125.87 o 
  -5   1   9       62.00       99.98     30.60 o 
  -3   1   9     1686.78     1553.60     51.10 o 
  -1   1   9     7124.51     7125.04    112.09 o 
   1   1   9      729.74      648.70     38.13 o 
   3   1   9      792.77      697.11     41.50 o 
   5   1   9     1302.08     1253.03     41.43 o 
   7   1   9     9602.33     9732.97    127.59 o 
   9   1   9     7502.44     7405.21    122.84 o 
  11   1   9     4378.57     4214.38    101.76 o 
  13   1   9     4528.23     4530.83    117.07 o 
  15   1   9     1099.46     1083.58     78.88 o 
  17   1   9      205.46      261.46     53.58 o 
  19   1   9      252.48      234.69     59.89 o 
  21   1   9      772.62      944.50     81.37 o 
  23   1   9     1287.50     1256.98    101.29 o 
  25   1   9      979.53      963.24     99.17 o 
  27   1   9      502.19      785.74    113.71 o 
  29   1   9      606.32      636.41    117.15 o 
  31   1   9      171.96      -48.74    109.65 o 
  33   1   9      386.68      590.54    133.48 o 
 -34   2   9     1675.45     1570.27    177.38 o 
 -32   2   9      265.20      299.90    121.53 o 
 -30   2   9       52.20      141.21     84.82 o 
 -28   2   9       78.91       46.04    100.18 o 
 -26   2   9     3386.44     3391.18    182.34 o 
 -24   2   9       38.92       81.76     71.41 o 
 -22   2   9     3084.40     3217.96    136.26 o 
 -20   2   9     2423.56     2417.87    115.52 o 
 -18   2   9     2480.37     2566.54    168.17 o 
 -16   2   9      282.75      380.24     52.10 o 
 -14   2   9       45.27       51.43     38.43 o 
 -12   2   9     2442.94     2468.51     71.43 o 
 -10   2   9      900.23      865.30     41.10 o 
  -8   2   9    15532.30    15139.79    170.98 o 
  -6   2   9     5079.32     4832.96     78.43 o 
  -4   2   9     2154.85     2175.23     64.98 o 
  -2   2   9     1111.30     1216.92     40.52 o 
   0   2   9     4739.73     4809.13     72.73 o 
   2   2   9     1620.45     1626.31     54.52 o 
   4   2   9     5438.89     5735.11     93.41 o 
   6   2   9     6802.22     6720.16    127.01 o 
   8   2   9     9007.88     8638.32    139.99 o 
  10   2   9     5569.90     5500.14    164.69 o 
  12   2   9     2089.21     1961.28    106.85 o 
  14   2   9     3223.70     3442.59    137.15 o 
  16   2   9       52.15      -67.28     67.28 o 
  18   2   9     2373.57     2510.66    118.85 o 
  20   2   9     1156.57     1392.76    117.06 o 
  22   2   9      830.01      931.38    109.66 o 
  24   2   9     2050.32     1895.76    133.71 o 
  26   2   9     2367.98     2530.56    126.43 o 
  28   2   9     1526.97     1724.79    133.42 o 
  30   2   9      189.82      214.07    103.17 o 
  32   2   9       32.95      -99.65     99.65 o 
 -33   3   9        0.27      -77.09     98.96 o 
 -31   3   9      122.47      185.45     97.99 o 
 -29   3   9       98.76       -0.11     87.81 o 
 -27   3   9      136.21      138.65    109.22 o 
 -25   3   9      354.48      253.84     85.95 o 
 -23   3   9     1102.33     1275.70    104.10 o 
 -21   3   9       15.70       69.96     57.40 o 
 -19   3   9      396.91      409.27     67.79 o 
 -17   3   9      461.90      493.16     63.20 o 
 -15   3   9        0.19       90.23     41.00 o 
 -13   3   9      337.46      292.32     37.65 o 
 -11   3   9      172.11      154.04     51.12 o 
  -9   3   9     2966.88     2955.11     97.10 o 
  -7   3   9     1384.71     1338.71     68.76 o 
  -5   3   9        0.22        6.23     28.18 o 
  -3   3   9      867.97      829.95     42.69 o 
  -1   3   9      478.76      515.36     40.02 o 
   1   3   9       47.17       59.19     35.81 o 
   3   3   9      939.65     1047.67     50.78 o 
   5   3   9       32.39       42.27     49.02 o 
   7   3   9      410.02      366.95     66.32 o 
   9   3   9       10.60       52.05     62.00 o 
  11   3   9      111.93      109.63     66.10 o 
  13   3   9      403.75      259.37     70.27 o 
  15   3   9       98.77      159.58     94.39 o 
  17   3   9      555.41      647.00    111.86 o 
  19   3   9       24.29       94.93     93.67 o 
  21   3   9       37.62      -36.97     96.86 o 
  23   3   9       99.85      173.55    103.80 o 
  25   3   9      483.24      433.60    132.31 o 
  27   3   9      166.93      184.26    142.14 o 
  29   3   9      356.04      354.32    178.44 o 
  31   3   9       11.39      197.29    133.80 o 
 -30   4   9       30.85      -49.24    106.30 o 
 -28   4   9      386.76      421.84    110.29 o 
 -26   4   9      159.73      183.01    107.17 o 
 -24   4   9       82.37       63.08    122.15 o 
 -22   4   9        4.76      -41.79     56.66 o 
 -20   4   9     2133.20     2108.09    102.67 o 
 -18   4   9      726.64      763.15     70.79 o 
 -16   4   9      560.81      632.01     83.91 o 
 -14   4   9      286.43      348.35     46.06 o 
 -12   4   9      225.75      143.50     47.22 o 
 -10   4   9      559.33      520.09     54.39 o 
  -8   4   9        6.29       41.87     35.43 o 
  -6   4   9     3443.77     3448.01     92.66 o 
  -4   4   9     1655.90     1721.34     64.86 o 
  -2   4   9     2884.84     2843.91     79.83 o 
   0   4   9      152.09      112.37     50.42 o 
   2   4   9     1984.18     1894.75    100.86 o 
   4   4   9     2953.57     2889.00    125.01 o 
   6   4   9     2536.07     2550.70    118.33 o 
   8   4   9     2167.64     2122.10    169.14 o 
  10   4   9     2186.60     2015.57    137.06 o 
  12   4   9     1739.97     1636.66    172.92 o 
  14   4   9        4.93       69.57    100.84 o 
  16   4   9     1107.16     1000.52    122.21 o 
  18   4   9     1384.77     1374.42    144.86 o 
  20   4   9     1287.16     1269.04    143.11 o 
  22   4   9      342.39      604.35    148.69 o 
  24   4   9      416.74      517.27    128.30 o 
  26   4   9      616.07      534.27    134.31 o 
  28   4   9      160.72      317.49    195.24 o 
 -29   5   9      493.11      584.21    342.99 o 
 -27   5   9      218.97      225.49    136.77 o 
 -25   5   9     1379.69     1586.95    175.94 o 
 -23   5   9      626.02      556.05    136.01 o 
 -21   5   9      423.15      420.06     92.04 o 
 -19   5   9     2215.72     1973.85    129.35 o 
 -17   5   9      354.51      259.43     77.95 o 
 -15   5   9      976.95      924.02     91.68 o 
 -13   5   9      365.64      466.59     72.76 o 
 -11   5   9      649.59      700.10     80.62 o 
  -9   5   9     1423.83     1384.11     90.36 o 
  -7   5   9     1875.68     1948.82     99.12 o 
  -5   5   9     6342.13     6329.67    181.53 o 
  -3   5   9      504.73      597.50     83.63 o 
  -1   5   9     1551.31     1382.96    108.95 o 
   1   5   9      916.75      961.64    101.52 o 
   3   5   9        6.49        3.49     76.49 o 
   5   5   9       89.88      126.48     83.60 o 
   7   5   9     1820.05     1849.91    140.89 o 
   9   5   9     4783.98     4760.21    194.20 o 
  11   5   9     1944.78     2147.87    157.50 o 
  13   5   9     1046.00      980.63    126.63 o 
  15   5   9      253.37      274.94    118.66 o 
  17   5   9      265.13      217.26    109.28 o 
  19   5   9       63.88       41.67     99.85 o 
  21   5   9      618.93      874.98    141.45 o 
  23   5   9      732.70      843.90    156.79 o 
  25   5   9     1013.38     1174.70    269.29 o 
 -24   6   9      159.92      162.98    159.70 o 
 -22   6   9        1.50      -92.52     92.52 o 
 -20   6   9        6.88      -89.67     89.67 o 
 -18   6   9      113.58      194.69     88.36 o 
 -16   6   9       24.06       79.36     75.96 o 
 -14   6   9       65.37      140.55     82.48 o 
 -12   6   9      199.83      241.49     87.78 o 
 -10   6   9      111.80       27.09     77.57 o 
  -8   6   9       20.31       53.09     82.41 o 
  -6   6   9       12.48      -42.09     78.64 o 
  -4   6   9       34.86     -115.66    120.54 o 
  -2   6   9       43.97      130.88     92.97 o 
   0   6   9      182.54      160.96    101.49 o 
   2   6   9      162.28       36.56    100.73 o 
   4   6   9      205.31      264.71    111.20 o 
   6   6   9      334.19      157.19    113.59 o 
   8   6   9       82.54      -75.22    104.87 o 
  10   6   9      107.11       35.16    111.71 o 
  12   6   9        6.52      -11.84    150.90 o 
  14   6   9      585.28      487.64    268.63 o 
  16   6   9      392.01      493.51    152.01 o 
  18   6   9       29.99      -43.93    139.17 o 
  20   6   9       36.70      174.83    146.08 o 
  22   6   9       51.70      138.02    283.95 o 
 -19   7   9       31.59      -70.78    109.54 o 
 -17   7   9        4.23      -18.50    104.72 o 
 -15   7   9       46.09       27.22    139.46 o 
 -13   7   9       18.82      -29.01    188.46 o 
 -11   7   9      265.92      315.25    109.35 o 
  -9   7   9      199.17      146.34    101.49 o 
  -7   7   9        3.16       83.17    100.33 o 
  -5   7   9      270.35      493.52    150.08 o 
  -3   7   9      864.11      987.41    142.52 o 
  -1   7   9       73.26      -14.00    183.26 o 
   1   7   9      215.36       25.27    194.29 o 
   3   7   9       38.47      238.99    120.97 o 
   5   7   9      130.83      205.41    119.91 o 
   7   7   9       12.55      133.82    127.98 o 
   9   7   9      122.15      311.14    179.05 o 
  11   7   9     1105.57     1126.57    174.67 o 
  13   7   9      464.22      532.75    205.80 o 
  15   7   9      307.45      763.25    179.01 o 
  -8   8   9        7.90      342.99    248.76 o 
  -6   8   9      144.69       39.45    309.07 o 
  -4   8   9      124.36      317.39    123.84 o 
  -2   8   9       15.45       20.28    115.19 o 
   0   8   9       32.66      174.54    145.08 o 
   2   8   9      510.40      446.40    179.07 o 
   4   8   9        2.42      -20.01    125.57 o 
 -34   0  10      270.57      229.36    333.57 o 
 -32   0  10      399.29      545.53    165.63 o 
 -30   0  10     2368.10     2665.83    263.14 o 
 -28   0  10     5930.24     5985.35    332.35 o 
 -26   0  10     3156.27     2863.14    248.14 o 
 -24   0  10     3240.90     2963.76    242.70 o 
 -22   0  10     5871.28     5776.34    223.13 o 
 -20   0  10     3297.24     3388.82    183.04 o 
 -18   0  10      677.27      976.58    122.49 o 
 -16   0  10      787.40      740.50     87.65 o 
 -14   0  10     6762.68     6771.70    169.89 o 
 -12   0  10     8496.24     8195.96    170.11 o 
 -10   0  10     6819.32     6527.54    152.25 o 
  -8   0  10     6905.88     7009.47    136.85 o 
  -6   0  10     2806.68     2979.84    143.74 o 
  -4   0  10     5092.12     5033.28    115.10 o 
  -2   0  10     9347.47     9138.44    165.81 o 
   0   0  10     2140.68     1868.81     83.21 o 
   2   0  10    14180.79    14073.32    240.32 o 
   4   0  10    16847.60    16811.44    248.43 o 
   6   0  10     8428.15     8212.24    165.57 o 
   8   0  10     7460.30     7512.49    190.45 o 
  10   0  10     7140.92     6987.85    193.72 o 
  12   0  10     3787.25     3621.26    154.87 o 
  14   0  10       41.91       22.67     58.22 o 
  16   0  10     8331.83     7909.27    199.46 o 
  18   0  10     7920.19     7748.74    272.83 o 
  20   0  10     1348.80     1243.53    113.93 o 
  22   0  10     2938.85     3056.64    159.48 o 
  24   0  10     2737.20     3441.71    249.80 o 
  26   0  10      397.11      498.11    275.15 o 
  28   0  10      219.40      165.58    152.11 o 
  30   0  10      153.87      -64.80    244.99 o 
  32   0  10      599.71      766.13    191.56 o 
 -35   1  10       34.12      129.20    102.29 o 
 -33   1  10       60.82      -89.57     89.57 o 
 -31   1  10        6.73      -26.89    126.76 o 
 -29   1  10     2449.70     2522.06    176.42 o 
 -27   1  10     1553.26     1462.52    193.70 o 
 -25   1  10        4.97      -21.03     73.10 o 
 -23   1  10        4.25       18.89     57.13 o 
 -21   1  10      489.72      490.47     73.49 o 
 -19   1  10      140.34      159.36     58.72 o 
 -17   1  10        4.84        8.97     46.83 o 
 -15   1  10      676.40      782.64     68.41 o 
 -13   1  10     2482.98     2385.88     78.85 o 
 -11   1  10       27.37       48.07     35.63 o 
  -9   1  10      436.77      378.65     48.75 o 
  -7   1  10     1128.67     1144.54     55.18 o 
  -5   1  10      400.97      411.63     41.01 o 
  -3   1  10      311.95      312.65     37.81 o 
  -1   1  10      621.79      673.10     43.28 o 
   1   1  10      278.66      271.70     37.17 o 
   3   1  10      124.54      152.45     37.26 o 
   5   1  10     2513.64     2601.49     81.57 o 
   7   1  10     4491.52     4407.42    110.49 o 
   9   1  10     1964.86     1869.88     76.44 o 
  11   1  10       93.55      134.57     52.12 o 
  13   1  10     1257.30     1202.18     81.84 o 
  15   1  10      511.63      527.47     86.42 o 
  17   1  10      683.68      726.43     76.31 o 
  19   1  10      651.99      574.51     80.61 o 
  21   1  10     1439.88     1378.24     83.65 o 
  23   1  10      224.97      293.56     77.62 o 
  25   1  10      320.41      330.23     83.37 o 
  27   1  10      276.86      291.78     98.81 o 
  29   1  10       28.95      -56.72    118.05 o 
  31   1  10      155.45      -18.11    120.77 o 
 -34   2  10      350.56      405.37    171.29 o 
 -32   2  10      166.23      309.73    149.32 o 
 -30   2  10      110.67       28.63     84.79 o 
 -28   2  10      125.80      121.13     86.44 o 
 -26   2  10     1156.88     1154.41    152.87 o 
 -24   2  10     1011.04      991.80    116.42 o 
 -22   2  10     1817.31     1758.37    113.97 o 
 -20   2  10      325.16      362.38     67.47 o 
 -18   2  10       21.65       26.50     51.88 o 
 -16   2  10      152.69      217.50     55.47 o 
 -14   2  10      630.59      676.61     55.75 o 
 -12   2  10      591.32      692.97     52.06 o 
 -10   2  10     1431.78     1399.08     53.68 o 
  -8   2  10     2186.90     2271.51     62.69 o 
  -6   2  10      569.47      532.80     39.73 o 
  -4   2  10       31.07       51.75     32.82 o 
  -2   2  10      845.08      794.86     46.10 o 
   0   2  10     3865.33     3856.46    111.89 o 
   2   2  10     3093.37     3349.89     81.71 o 
   4   2  10     2133.55     2048.98     74.90 o 
   6   2  10     2543.60     2412.62     80.98 o 
   8   2  10       36.94       42.20     51.71 o 
  10   2  10       97.77       81.71     55.94 o 
  12   2  10      297.29      387.48     71.59 o 
  14   2  10     1543.53     1520.87    145.42 o 
  16   2  10     3323.99     3062.37    136.02 o 
  18   2  10       88.30      112.01     76.86 o 
  20   2  10      345.23      410.24    102.08 o 
  22   2  10     1042.15      977.95    109.96 o 
  24   2  10       39.72      -38.00     84.93 o 
  26   2  10       18.95      -85.68     85.68 o 
  28   2  10        1.48       58.78    117.55 o 
  30   2  10       33.39      109.74    130.54 o 
 -33   3  10     1021.38     1850.63    471.14 o 
 -31   3  10     1517.14     1461.07    186.71 o 
 -29   3  10      925.50      931.76    152.57 o 
 -27   3  10     1858.26     2024.24    169.21 o 
 -25   3  10     1768.83     2024.96    146.52 o 
 -23   3  10      509.91      686.66     99.09 o 
 -21   3  10       91.49       48.02     70.57 o 
 -19   3  10     1320.76     1519.45     96.67 o 
 -17   3  10     1927.00     1942.57     94.42 o 
 -15   3  10      682.89      735.80     54.71 o 
 -13   3  10     2186.66     2275.01     71.03 o 
 -11   3  10     5778.90     6073.36    155.62 o 
  -9   3  10     4194.67     4229.25    103.68 o 
  -7   3  10       71.41       44.77     45.42 o 
  -5   3  10     1011.11     1084.62     48.24 o 
  -3   3  10     4310.24     4215.21     96.24 o 
  -1   3  10     1902.43     1865.19     60.65 o 
   1   3  10      662.71      710.82     50.37 o 
   3   3  10     5174.93     5172.41    123.63 o 
   5   3  10     9554.90     9403.89    181.03 o 
   7   3  10     3765.14     3805.04    126.51 o 
   9   3  10     2856.48     2934.40    131.06 o 
  11   3  10     3135.29     3176.65    147.54 o 
  13   3  10     2143.24     2244.08    112.19 o 
  15   3  10     1461.23     1532.26    142.98 o 
  17   3  10     2016.75     2135.74    135.06 o 
  19   3  10     1756.79     1654.77    142.29 o 
  21   3  10     1604.89     1582.64    141.88 o 
  23   3  10     1330.24     1245.39    152.82 o 
  25   3  10      758.65      561.40    138.10 o 
  27   3  10      592.76      627.51    147.56 o 
  29   3  10      834.68      891.81    154.35 o 
 -30   4  10       39.84      -41.21    108.55 o 
 -28   4  10      255.36      213.82    103.93 o 
 -26   4  10       25.14       -7.58     85.41 o 
 -24   4  10        6.06       29.40     71.51 o 
 -22   4  10      783.39      799.35    128.50 o 
 -20   4  10      325.49      209.83     86.44 o 
 -18   4  10       16.07       14.89     48.09 o 
 -16   4  10       45.87      -61.96     61.96 o 
 -14   4  10      427.56      507.55     57.84 o 
 -12   4  10      477.63      523.46     75.83 o 
 -10   4  10       12.68      -38.01     59.69 o 
  -8   4  10      540.38      531.80     70.39 o 
  -6   4  10      727.23      769.56     48.63 o 
  -4   4  10       44.19       89.24     38.47 o 
  -2   4  10      223.01      198.79     45.33 o 
   0   4  10      826.64      704.32     68.34 o 
   2   4  10       10.78      -16.28     56.14 o 
   4   4  10       38.51       -8.53     56.73 o 
   6   4  10      247.14      253.35     63.84 o 
   8   4  10      811.24      656.69     90.70 o 
  10   4  10      117.27      158.90     86.63 o 
  12   4  10      136.40       69.73    144.17 o 
  14   4  10     1351.55     1197.18    127.92 o 
  16   4  10       91.82      -24.20     98.13 o 
  18   4  10      220.59      300.72    111.56 o 
  20   4  10       42.89      238.03    113.64 o 
  22   4  10       30.66       41.63    123.49 o 
  24   4  10      780.99      718.59    142.59 o 
  26   4  10      469.45      613.08    220.16 o 
 -27   5  10       16.79       44.89    122.50 o 
 -25   5  10        2.72      -82.55    178.65 o 
 -23   5  10       89.75       -0.36    149.16 o 
 -21   5  10       40.79        0.60     70.05 o 
 -19   5  10       30.94      -52.68     85.41 o 
 -17   5  10       92.15       43.99     94.85 o 
 -15   5  10      792.30      768.60     86.29 o 
 -13   5  10       39.51       32.94     55.38 o 
 -11   5  10      110.58      129.80     60.72 o 
  -9   5  10      129.47       64.66     60.55 o 
  -7   5  10        1.05      -12.28     71.78 o 
  -5   5  10      149.18      106.39     62.89 o 
  -3   5  10        1.25       22.65     64.56 o 
  -1   5  10        2.95       31.39     66.14 o 
   1   5  10      854.79      784.64     88.37 o 
   3   5  10       43.53      172.43     79.56 o 
   5   5  10      239.40      274.52    113.34 o 
   7   5  10      332.92      304.67     98.98 o 
   9   5  10      474.29      678.63    113.66 o 
  11   5  10      481.16      573.03    112.31 o 
  13   5  10      206.61      111.98     98.34 o 
  15   5  10     2070.20     1884.89    160.71 o 
  17   5  10       68.02      174.14    105.98 o 
  19   5  10      267.83      148.73    114.95 o 
  21   5  10      265.51      133.99    118.54 o 
  23   5  10       67.04       63.91    125.08 o 
 -22   6  10      153.63       50.99    189.65 o 
 -20   6  10      361.27      596.22    114.44 o 
 -18   6  10      761.48     1006.91    113.04 o 
 -16   6  10      431.07      474.82     93.50 o 
 -14   6  10        9.56      134.78    141.47 o 
 -12   6  10      247.58      368.58     93.61 o 
 -10   6  10      440.14      472.88     97.67 o 
  -8   6  10        9.45       75.34     82.33 o 
  -6   6  10      201.10      262.35     93.14 o 
  -4   6  10      855.58      781.39    117.83 o 
  -2   6  10      407.45      347.10    101.50 o 
   0   6  10     1770.61     1840.29    159.98 o 
   2   6  10      769.95      753.17    115.46 o 
   4   6  10      423.17      419.95    188.85 o 
   6   6  10       31.95       81.57    109.27 o 
   8   6  10        6.20        4.99     98.93 o 
  10   6  10      200.03      354.66    129.13 o 
  12   6  10       98.22       77.91    125.01 o 
  14   6  10     1910.25     1736.18    209.98 o 
  16   6  10      753.60      806.74    291.43 o 
  18   6  10      407.12      530.00    158.72 o 
  20   6  10      285.63      322.86    149.29 o 
 -17   7  10       82.06      105.78    199.76 o 
 -15   7  10        2.86       71.14    106.66 o 
 -13   7  10      192.05      217.83    103.69 o 
 -11   7  10      697.10      439.66    112.10 o 
  -9   7  10      234.64      279.54    104.71 o 
  -7   7  10      100.13       33.06    149.45 o 
  -5   7  10       25.27      156.55    104.34 o 
  -3   7  10       52.85      118.85    160.33 o 
  -1   7  10      178.81      160.82    155.17 o 
   1   7  10       30.03      -72.82    106.79 o 
   3   7  10        1.52       84.73    118.14 o 
   5   7  10      140.31       30.93    116.50 o 
   7   7  10      161.35       97.28    159.19 o 
   9   7  10      156.50       62.07    122.62 o 
  11   7  10       34.24      -32.17    122.20 o 
  13   7  10       60.26      261.25    154.86 o 
 -33   1  11     1024.76     1070.62    143.67 o 
 -31   1  11      862.75      799.56    165.93 o 
 -29   1  11       27.18      -19.60     85.68 o 
 -27   1  11     2421.35     2566.61    174.41 o 
 -25   1  11      851.95      841.35    110.70 o 
 -23   1  11     2088.58     2058.81    148.18 o 
 -21   1  11     4448.32     4296.80    169.48 o 
 -19   1  11     1776.75     1907.45     95.23 o 
 -17   1  11      257.66      312.74     55.42 o 
 -15   1  11      124.60       78.29     57.51 o 
 -13   1  11     4366.34     4269.96    114.34 o 
 -11   1  11      496.84      492.05     50.16 o 
  -9   1  11     2266.11     2120.00     71.83 o 
  -7   1  11     8471.90     8800.34    129.31 o 
  -5   1  11      812.10      790.16     50.51 o 
  -3   1  11       57.04       78.12     38.12 o 
  -1   1  11      667.32      811.64     53.74 o 
   1   1  11        9.81        2.16     39.01 o 
   3   1  11     5040.31     4887.26    126.88 o 
   5   1  11     6235.09     6053.90    118.92 o 
   7   1  11     6570.98     6367.13    136.86 o 
   9   1  11     1694.94     1652.97     92.68 o 
  11   1  11     3421.94     3298.40    112.81 o 
  13   1  11     4908.50     5047.55    136.25 o 
  15   1  11      480.54      582.74     73.81 o 
  17   1  11     3547.51     3260.84    139.18 o 
  19   1  11     2173.08     2027.87    108.37 o 
  21   1  11      828.40      905.85     90.81 o 
  23   1  11     3572.87     3427.22    176.71 o 
  25   1  11     2194.67     2274.35    146.05 o 
  27   1  11     1540.56     1484.94    280.75 o 
  29   1  11       16.57      173.39    140.78 o 
 -32   2  11      420.96      483.69    156.92 o 
 -30   2  11      666.82      616.98    119.56 o 
 -28   2  11      577.37      621.36    109.48 o 
 -26   2  11     2514.22     2655.01    234.92 o 
 -24   2  11     3985.00     4131.36    192.11 o 
 -22   2  11     2746.50     2717.63    154.98 o 
 -20   2  11       71.51       89.59     52.53 o 
 -18   2  11      301.75      175.63     58.60 o 
 -16   2  11     1295.66     1231.44     82.47 o 
 -14   2  11     1104.51     1157.72     69.61 o 
 -12   2  11     1465.30     1565.53     67.01 o 
 -10   2  11     1034.15     1143.27     55.76 o 
  -8   2  11    10911.38    10623.96    164.42 o 
  -6   2  11       60.77      103.38     36.67 o 
  -4   2  11     3550.57     3446.86     79.02 o 
  -2   2  11     1464.83     1572.92     66.03 o 
   0   2  11      960.90     1075.20     64.26 o 
   2   2  11       11.62      -42.40     42.40 o 
   4   2  11     1233.98     1305.56     61.90 o 
   6   2  11     5288.20     5241.61    116.50 o 
   8   2  11      402.16      454.09     64.24 o 
  10   2  11     3601.77     3419.62    128.90 o 
  12   2  11     3224.58     3254.29    123.60 o 
  14   2  11     3481.18     3544.33    192.92 o 
  16   2  11      251.20      289.13     93.58 o 
  18   2  11     1715.31     1982.93    155.41 o 
  20   2  11       29.92       32.10     97.09 o 
  22   2  11     2576.64     2724.63    165.79 o 
  24   2  11      853.50      964.43    198.57 o 
  26   2  11      585.63      539.02    117.93 o 
  28   2  11      724.73      766.68    149.57 o 
 -31   3  11       85.76       61.64     94.04 o 
 -29   3  11       34.45      141.27     90.70 o 
 -27   3  11       12.09      -32.52    100.78 o 
 -25   3  11      129.35      114.55     84.09 o 
 -23   3  11      308.67      297.67     85.75 o 
 -21   3  11      775.29      734.38     97.84 o 
 -19   3  11       53.91       37.52     55.79 o 
 -17   3  11       96.00       77.75     63.39 o 
 -15   3  11       63.02      107.11     46.87 o 
 -13   3  11      341.98      435.08     76.69 o 
 -11   3  11       21.37        7.91     59.09 o 
  -9   3  11     1952.02     1972.35     93.60 o 
  -7   3  11     2520.79     2431.85     66.60 o 
  -5   3  11      683.44      714.12     47.12 o 
  -3   3  11        2.50        9.78     36.26 o 
  -1   3  11      199.31      153.33     50.73 o 
   1   3  11      149.59       78.02     52.52 o 
   3   3  11      116.86      198.37     56.05 o 
   5   3  11       13.52       38.91     57.25 o 
   7   3  11      896.13      799.65     78.17 o 
   9   3  11        5.46       19.53     64.39 o 
  11   3  11       31.15      -21.05     60.61 o 
  13   3  11       29.71      -64.37     64.37 o 
  15   3  11       10.81      -44.77     72.34 o 
  17   3  11      123.89      137.29     83.39 o 
  19   3  11      565.22      732.35    116.45 o 
  21   3  11       34.52      120.21    107.94 o 
  23   3  11      120.79      230.89    113.98 o 
  25   3  11        0.15       93.29    117.47 o 
  27   3  11       17.69      -75.95    111.79 o 
 -28   4  11     1112.32     1141.66    139.41 o 
 -26   4  11      978.66     1141.27    119.96 o 
 -24   4  11      596.39      842.18    107.08 o 
 -22   4  11      572.65      683.20     95.70 o 
 -20   4  11     1286.50     1289.01    105.77 o 
 -18   4  11      372.77      357.32     81.19 o 
 -16   4  11      242.08      298.88     60.92 o 
 -14   4  11     1056.62     1036.93    118.05 o 
 -12   4  11       45.15       75.28     60.63 o 
 -10   4  11       19.66       35.77     61.54 o 
  -8   4  11        9.02       16.67     59.06 o 
  -6   4  11     4983.22     5153.92    103.22 o 
  -4   4  11      194.10      121.12     65.17 o 
  -2   4  11     1395.87     1599.00    100.34 o 
   0   4  11      175.12      343.70     60.88 o 
   2   4  11        6.75       50.46     72.64 o 
   4   4  11      257.09      211.91     63.30 o 
   6   4  11        4.59      -17.31     60.15 o 
   8   4  11     2028.25     1938.03    124.64 o 
  10   4  11      849.95      811.53    106.50 o 
  12   4  11     2246.47     2153.00    157.72 o 
  14   4  11       10.99      128.85    108.80 o 
  16   4  11     1105.86     1166.93    182.79 o 
  18   4  11        3.74       13.11    100.43 o 
  20   4  11      815.15      911.97    285.57 o 
  22   4  11       13.20     -122.41    122.41 o 
  24   4  11      505.49      498.20    134.27 o 
 -25   5  11        7.82      -72.48     90.82 o 
 -23   5  11      321.39      329.09     99.81 o 
 -21   5  11      464.43      335.19    137.64 o 
 -19   5  11      545.60      504.07    158.79 o 
 -17   5  11      546.08      668.21     84.63 o 
 -15   5  11     1816.13     1913.14     97.57 o 
 -13   5  11      284.96      330.95     59.72 o 
 -11   5  11      273.59      327.94     58.46 o 
  -9   5  11      202.34      162.02     60.68 o 
  -7   5  11      330.06      342.65     70.31 o 
  -5   5  11     2737.56     2926.10    138.63 o 
  -3   5  11      915.73      944.28    162.12 o 
  -1   5  11        5.98      -70.36     93.73 o 
   1   5  11     1135.07     1146.42    131.23 o 
   3   5  11     1086.44     1248.06    112.86 o 
   5   5  11      581.57      620.40    104.52 o 
   7   5  11       55.10      108.09     90.46 o 
   9   5  11     1118.05     1162.16    130.51 o 
  11   5  11      896.16      624.88    116.84 o 
  13   5  11      135.81       15.34     97.01 o 
  15   5  11      794.12      719.31    130.48 o 
  17   5  11      134.03      351.89    116.78 o 
  19   5  11      447.16      211.05    123.93 o 
  21   5  11      263.00      221.57    122.83 o 
 -20   6  11       57.51      -18.77     77.87 o 
 -18   6  11      117.25      218.38     77.78 o 
 -16   6  11       69.88       72.36    115.31 o 
 -14   6  11       21.03       75.17     77.45 o 
 -12   6  11        0.29      112.92     76.11 o 
 -10   6  11       17.50      140.92     78.61 o 
  -8   6  11      321.14      218.22     88.76 o 
  -6   6  11      244.60      196.32     90.22 o 
  -4   6  11       87.33       36.38     89.53 o 
  -2   6  11       81.16       60.94     89.56 o 
   0   6  11        7.46      -62.11     92.82 o 
   2   6  11      317.98      253.78    152.33 o 
   4   6  11      178.16      285.12    101.48 o 
   6   6  11      199.68      250.63    116.31 o 
   8   6  11      263.22      303.44    161.25 o 
  10   6  11       27.22       89.93    121.58 o 
  12   6  11      358.23      315.17    234.20 o 
  14   6  11        1.30      -48.18    122.83 o 
  16   6  11       34.75      -61.22    126.54 o 
  18   6  11        0.21      221.93    151.81 o 
 -13   7  11       35.86      111.77    127.35 o 
 -11   7  11      223.88      251.67    140.16 o 
  -9   7  11       10.66      122.58     98.82 o 
  -7   7  11       49.66       -6.14     97.22 o 
  -5   7  11       69.38      145.12    179.90 o 
  -3   7  11        4.62      137.40    105.83 o 
  -1   7  11        9.95      285.44    113.04 o 
   1   7  11      700.70      658.92    133.96 o 
   3   7  11       13.50      127.47    119.23 o 
   5   7  11       44.68      101.83    129.72 o 
   7   7  11       10.48      -66.77    155.21 o 
   9   7  11       25.47      -31.37    117.76 o 
 -32   0  12       22.58      -26.90    186.57 o 
 -30   0  12     7224.77     6966.78    373.09 o 
 -28   0  12      589.35      674.34    261.95 o 
 -26   0  12     3372.83     3659.51    289.47 o 
 -24   0  12      606.45      837.98    156.52 o 
 -22   0  12      194.02      105.29    113.53 o 
 -20   0  12     1064.60     1242.95    165.92 o 
 -18   0  12      807.94     1030.20    102.96 o 
 -16   0  12     4418.79     4457.44    181.44 o 
 -14   0  12      371.92      559.36     84.21 o 
 -12   0  12     2275.02     2361.47    126.19 o 
 -10   0  12     1965.98     2186.19    116.94 o 
  -8   0  12     4175.16     4063.25    157.82 o 
  -6   0  12     1675.80     1866.35     97.69 o 
  -4   0  12      996.00     1073.19     86.16 o 
  -2   0  12     1968.84     1796.04     99.80 o 
   0   0  12      484.68      385.43     68.01 o 
   2   0  12       14.85      -53.92     65.75 o 
   4   0  12      987.22     1227.27    137.80 o 
   6   0  12     4874.33     4901.09    172.38 o 
   8   0  12     3838.14     3950.89    164.93 o 
  10   0  12     2845.48     2981.97    163.81 o 
  12   0  12      158.99       85.87    102.61 o 
  14   0  12      431.57      595.43    212.30 o 
  16   0  12       13.93        9.38     87.09 o 
  18   0  12     2782.16     3020.52    185.39 o 
  20   0  12     2885.21     3195.79    229.83 o 
  22   0  12     1837.14     1800.84    192.68 o 
  24   0  12      931.37     1240.04    297.76 o 
  26   0  12      692.50      689.75    282.68 o 
  28   0  12      661.77      418.37    282.68 o 
 -31   1  12      258.27      333.58    108.76 o 
 -29   1  12     1429.83     1445.29    162.62 o 
 -27   1  12        3.43      -39.72     80.66 o 
 -25   1  12      667.26      568.18    103.85 o 
 -23   1  12      199.74      229.04     84.39 o 
 -21   1  12       51.77      142.23     81.35 o 
 -19   1  12       71.19       45.04     53.15 o 
 -17   1  12      494.63      556.89     63.64 o 
 -15   1  12     1860.01     1896.84     78.88 o 
 -13   1  12        3.35       19.58     41.67 o 
 -11   1  12      805.89      906.49     68.08 o 
  -9   1  12      202.50      235.65     48.61 o 
  -7   1  12     1158.90     1339.97     78.04 o 
  -5   1  12       42.10      112.72     44.33 o 
  -3   1  12      344.64      443.05     51.20 o 
  -1   1  12      305.69      219.63     51.74 o 
   1   1  12     1697.41     1761.69     80.89 o 
   3   1  12      694.59      776.36     67.69 o 
   5   1  12       76.31      136.20     52.74 o 
   7   1  12      940.07     1054.25     87.29 o 
   9   1  12      277.36      168.39     59.60 o 
  11   1  12     1021.86     1163.96     81.60 o 
  13   1  12     2123.21     2142.11    147.09 o 
  15   1  12      701.27      718.91     89.73 o 
  17   1  12      763.80      853.74    106.28 o 
  19   1  12      900.22     1077.47     99.52 o 
  21   1  12       55.92      139.56     91.85 o 
  23   1  12     1120.23     1181.01    153.28 o 
  25   1  12      286.92      412.09    113.99 o 
  27   1  12       93.38      142.50    135.29 o 
  29   1  12        8.00     -192.22    192.22 o 
 -30   2  12       80.03      -74.94    108.26 o 
 -28   2  12       76.22      159.00     96.39 o 
 -26   2  12      466.39      478.08    101.85 o 
 -24   2  12     1233.73     1298.54    128.28 o 
 -22   2  12      199.69      173.42     80.63 o 
 -20   2  12      268.22      169.91     61.06 o 
 -18   2  12      341.79      405.43     69.92 o 
 -16   2  12        1.76       11.54     54.49 o 
 -14   2  12      543.10      487.47     70.87 o 
 -12   2  12      192.92      202.86     45.30 o 
 -10   2  12     1870.61     1938.84     71.89 o 
  -8   2  12     2426.29     2394.53     77.53 o 
  -6   2  12      632.05      717.98     51.36 o 
  -4   2  12      153.27       96.11     46.60 o 
  -2   2  12      480.96      463.02     68.58 o 
   0   2  12      330.45      365.15     54.51 o 
   2   2  12      709.84      767.00     61.84 o 
   4   2  12      111.26       64.35     54.04 o 
   6   2  12      517.50      489.78     74.97 o 
   8   2  12      138.18      122.31     59.69 o 
  10   2  12        2.07       85.70     56.70 o 
  12   2  12        3.10      -28.84     58.28 o 
  14   2  12      521.48      514.62     84.22 o 
  16   2  12      201.63       61.38     66.35 o 
  18   2  12       39.98        4.25     92.58 o 
  20   2  12      363.82      400.24    124.04 o 
  22   2  12        1.57      158.13    124.09 o 
  24   2  12      323.48      174.47    114.48 o 
  26   2  12      172.62      284.23    123.07 o 
  28   2  12      368.95      170.39    135.20 o 
 -29   3  12      549.20      629.58    112.17 o 
 -27   3  12      874.62      839.39    188.78 o 
 -25   3  12     1543.79     1627.75    142.33 o 
 -23   3  12     2225.59     2320.28    164.41 o 
 -21   3  12     1004.31     1199.08    112.72 o 
 -19   3  12      558.97      701.73     86.72 o 
 -17   3  12      907.91      952.58     96.34 o 
 -15   3  12     2296.56     2223.52     83.46 o 
 -13   3  12     2351.22     2375.34     93.91 o 
 -11   3  12     2085.26     2019.26    113.64 o 
  -9   3  12     1986.53     2295.12     92.09 o 
  -7   3  12      620.61      648.16     56.28 o 
  -5   3  12       25.63       83.41     39.91 o 
  -3   3  12       41.21       68.13     46.75 o 
  -1   3  12     3104.19     3156.78    112.43 o 
   1   3  12     5002.38     4980.94    124.34 o 
   3   3  12     1710.76     1794.35     85.05 o 
   5   3  12      445.65      380.98     65.69 o 
   7   3  12      674.29      802.23     79.54 o 
   9   3  12      211.35      124.24     89.02 o 
  11   3  12      135.05      281.30     72.30 o 
  13   3  12     1107.39     1222.17     96.30 o 
  15   3  12     1837.06     2081.90    136.53 o 
  17   3  12     1053.05      979.12    197.22 o 
  19   3  12      846.74      929.86    177.58 o 
  21   3  12     1409.52     1245.46    148.85 o 
  23   3  12      861.74      688.72    137.09 o 
  25   3  12      479.10      545.15    132.89 o 
 -28   4  12      677.73      647.58    114.37 o 
 -26   4  12      815.46      756.34    152.77 o 
 -24   4  12       22.25       24.95     71.51 o 
 -22   4  12       46.10      -30.07     67.86 o 
 -20   4  12      168.93      167.17     67.63 o 
 -18   4  12      461.53      675.06    155.70 o 
 -16   4  12      333.16      451.03    114.13 o 
 -14   4  12      514.20      390.09     98.59 o 
 -12   4  12     1351.22     1450.14    135.78 o 
 -10   4  12     1206.71     1223.13    110.42 o 
  -8   4  12     3224.08     3237.49    126.17 o 
  -6   4  12     1263.65     1302.39     62.60 o 
  -4   4  12     1400.99     1340.68     80.19 o 
  -2   4  12      888.55      842.52     70.84 o 
   0   4  12      214.71       86.95     63.55 o 
   2   4  12     2133.78     2159.69    100.32 o 
   4   4  12     2234.76     2123.87    102.14 o 
   6   4  12     1303.99     1203.69     91.42 o 
   8   4  12       15.54        4.45     84.08 o 
  10   4  12     1137.28     1027.70    124.92 o 
  12   4  12      830.82      811.25    121.19 o 
  14   4  12       83.30       86.52     99.93 o 
  16   4  12      491.21      754.19    128.31 o 
  18   4  12      986.86     1267.47    150.56 o 
  20   4  12       15.88      136.31    116.06 o 
  22   4  12      434.79      193.21    192.87 o 
  24   4  12        9.87      141.29    135.46 o 
 -23   5  12      213.85      119.18    154.24 o 
 -21   5  12       24.72      131.73     81.89 o 
 -19   5  12      371.37      195.41     85.41 o 
 -17   5  12      430.94      391.04     69.78 o 
 -15   5  12      101.31      -95.81     95.81 o 
 -13   5  12      267.89      334.95     89.51 o 
 -11   5  12      152.41      356.88    109.68 o 
  -9   5  12       75.60       68.19     88.92 o 
  -7   5  12      978.55      835.40     87.58 o 
  -5   5  12      323.38      253.42     73.73 o 
  -3   5  12      112.63       -2.79     63.88 o 
  -1   5  12      221.76      166.42     73.64 o 
   1   5  12        3.81      -30.48     67.42 o 
   3   5  12       43.48       72.21     77.06 o 
   5   5  12       21.85       81.43     89.84 o 
   7   5  12      720.82      624.21    111.77 o 
   9   5  12        0.42      -86.81     86.81 o 
  11   5  12      648.87      491.82    115.91 o 
  13   5  12      824.48      762.98    150.15 o 
  15   5  12       37.85       18.57    104.50 o 
  17   5  12      100.89      -62.39    109.79 o 
  19   5  12       51.13       17.68    108.67 o 
 -18   6  12      627.05      698.46    186.57 o 
 -16   6  12      167.31      146.47     73.18 o 
 -14   6  12     1273.04     1397.69    138.74 o 
 -12   6  12      348.40      344.82     82.80 o 
 -10   6  12      598.91      663.01     98.20 o 
  -8   6  12      561.67      495.61     97.70 o 
  -6   6  12      568.88      527.89    137.75 o 
  -4   6  12       39.05       54.28     87.81 o 
  -2   6  12     1271.69     1225.73    135.37 o 
   0   6  12      120.33      306.38    103.90 o 
   2   6  12      755.01      819.07    129.27 o 
   4   6  12      594.06      571.62    111.95 o 
   6   6  12      759.13      707.47    138.86 o 
   8   6  12      548.77      592.85    156.99 o 
  10   6  12       11.05       44.56    141.98 o 
  12   6  12      574.28      985.93    169.75 o 
  14   6  12      174.85      456.35    144.75 o 
  -9   7  12      829.65      678.89    116.72 o 
  -7   7  12       97.69       71.64     99.18 o 
  -5   7  12      149.82      247.80    107.36 o 
  -3   7  12       40.64       33.33    173.99 o 
  -1   7  12      678.73      504.77    124.98 o 
   1   7  12       10.30      -51.76    105.48 o 
   3   7  12      312.42      679.93    177.33 o 
   5   7  12      339.35      259.61    128.59 o 
 -31   1  13       17.59      -30.86     91.86 o 
 -29   1  13     1065.59     1111.09    137.75 o 
 -27   1  13       62.32      125.29    129.48 o 
 -25   1  13     1257.79     1248.07    130.62 o 
 -23   1  13     1312.96     1390.27    161.42 o 
 -21   1  13      630.20      803.96    107.87 o 
 -19   1  13     1801.89     1800.94    109.80 o 
 -17   1  13      934.42     1046.07     76.96 o 
 -15   1  13     1153.26     1146.03     69.17 o 
 -13   1  13       48.56       -4.83     44.33 o 
 -11   1  13     1425.46     1620.08     75.29 o 
  -9   1  13     1690.79     1771.51     72.44 o 
  -7   1  13      131.61      114.25     47.19 o 
  -5   1  13     1668.55     1690.53     82.03 o 
  -3   1  13     3811.18     3853.79    112.87 o 
  -1   1  13      438.03      481.71     62.27 o 
   1   1  13       15.89       68.75     56.44 o 
   3   1  13      469.36      506.61     63.69 o 
   5   1  13       64.75      116.41     54.77 o 
   7   1  13      172.36      234.00     60.20 o 
   9   1  13      323.90      160.05     87.80 o 
  11   1  13     1348.23     1323.54     92.92 o 
  13   1  13      517.54      462.73     83.51 o 
  15   1  13      236.29      376.74     93.38 o 
  17   1  13        8.00      105.43     85.50 o 
  19   1  13       58.61      161.68     98.06 o 
  21   1  13      555.33      718.56    154.96 o 
  23   1  13      592.35      430.39    169.57 o 
  25   1  13      542.42     1280.93    280.80 o 
  27   1  13      575.61      429.93    335.45 o 
 -30   2  13      349.57      438.13    113.06 o 
 -28   2  13      895.60      974.33    127.06 o 
 -26   2  13      126.10      137.99     92.36 o 
 -24   2  13      304.49      355.56    151.24 o 
 -22   2  13      559.19      507.48    112.61 o 
 -20   2  13     1521.42     1621.77    104.79 o 
 -18   2  13      373.17      447.17     83.92 o 
 -16   2  13      164.68      119.04     69.11 o 
 -14   2  13     1602.44     1485.20     87.38 o 
 -12   2  13     2578.27     2495.27     98.74 o 
 -10   2  13     4751.21     4706.16    147.02 o 
  -8   2  13      168.34      199.71     51.64 o 
  -6   2  13      491.74      487.03     59.51 o 
  -4   2  13      719.75      744.06     65.12 o 
  -2   2  13      204.21      189.81     57.63 o 
   0   2  13      242.35      233.94     60.98 o 
   2   2  13     1895.20     1880.90    125.55 o 
   4   2  13     2827.81     2920.46    165.55 o 
   6   2  13     1150.59     1241.32     90.72 o 
   8   2  13      716.40      844.85     86.85 o 
  10   2  13     1061.44     1158.99     97.99 o 
  12   2  13      621.71      777.41     94.74 o 
  14   2  13       57.55      192.26     64.53 o 
  16   2  13     1226.10     1251.43     98.25 o 
  18   2  13      381.41      454.35     98.01 o 
  20   2  13      463.77      474.93    151.24 o 
  22   2  13      961.11      782.37    130.66 o 
  24   2  13     1178.33     1389.04    155.41 o 
  26   2  13     1561.43     1990.51    206.67 o 
 -27   3  13        5.01       89.26     91.25 o 
 -25   3  13      588.38      585.04    117.51 o 
 -23   3  13      157.66      191.67     85.21 o 
 -21   3  13       49.77       25.90    102.96 o 
 -19   3  13      235.09       91.13     72.68 o 
 -17   3  13       52.71      -33.87     66.33 o 
 -15   3  13        0.22      -21.57     49.79 o 
 -13   3  13        8.08       17.15     43.29 o 
 -11   3  13     3013.58     2604.40     85.56 o 
  -9   3  13      108.29       31.41     39.37 o 
  -7   3  13      139.75        5.68     74.10 o 
  -5   3  13      695.91      626.97     67.40 o 
  -3   3  13       96.93       63.45     54.57 o 
  -1   3  13       63.72       81.21     55.67 o 
   1   3  13      133.44      170.47     68.74 o 
   3   3  13     1472.28     1386.85     95.48 o 
   5   3  13     2127.46     2099.77    116.51 o 
   7   3  13      147.72       78.23     61.95 o 
   9   3  13       10.06       32.65     66.72 o 
  11   3  13      112.01       97.44     65.03 o 
  13   3  13        2.49       71.57     77.24 o 
  15   3  13      184.76      126.08     88.19 o 
  17   3  13      147.29      274.23    110.20 o 
  19   3  13       79.17       33.50    102.57 o 
  21   3  13      345.25      356.21    126.21 o 
  23   3  13       44.47      139.44    120.53 o 
 -26   4  13       14.20      -51.75    133.70 o 
 -24   4  13        2.83      -71.43     71.43 o 
 -22   4  13      950.85     1004.80    115.25 o 
 -20   4  13      263.29      235.59     75.05 o 
 -18   4  13      443.05      411.95     76.62 o 
 -16   4  13      521.23      357.60    143.62 o 
 -14   4  13      168.12      208.35    139.18 o 
 -12   4  13      225.36      300.15     97.93 o 
 -10   4  13        3.89       44.59     82.28 o 
  -8   4  13     2129.46     1982.70    136.21 o 
  -6   4  13      138.58       93.64     61.91 o 
  -4   4  13      205.55      253.52     79.22 o 
  -2   4  13        7.31       -7.21     54.74 o 
   0   4  13       41.08       24.19     57.22 o 
   2   4  13      124.02       40.06     60.82 o 
   4   4  13      102.32      112.51     63.90 o 
   6   4  13      582.73      471.00     75.57 o 
   8   4  13      289.87      275.36     97.96 o 
  10   4  13      178.33      -85.12     85.12 o 
  12   4  13       42.67       50.75    128.35 o 
  14   4  13      252.67      124.38    109.89 o 
  16   4  13      123.84       40.37    108.03 o 
  18   4  13      613.53      783.20    135.81 o 
  20   4  13       79.66       14.35    121.86 o 
  22   4  13      187.31      327.91    248.76 o 
 -21   5  13      397.42      308.76    120.32 o 
 -19   5  13       70.54       28.07    142.49 o 
 -17   5  13      432.97      572.69    144.42 o 
 -15   5  13      213.57      152.51    127.32 o 
 -13   5  13      493.45      820.88    390.10 o 
 -11   5  13      229.52      475.02    174.19 o 
  -9   5  13      498.49      506.82     97.45 o 
  -7   5  13     1325.49     1241.00    100.92 o 
  -5   5  13      468.03      399.40     78.17 o 
  -3   5  13      770.37      813.89    115.74 o 
  -1   5  13      941.89      847.23     95.68 o 
   1   5  13      360.07      478.57     88.21 o 
   3   5  13      326.60      371.09     87.55 o 
   5   5  13      702.75      848.02    108.51 o 
   7   5  13     1737.91     1619.34    146.39 o 
   9   5  13      825.60      792.51    128.93 o 
  11   5  13      178.45      306.24    111.09 o 
  13   5  13      261.65      752.15    129.91 o 
  15   5  13      865.67     1054.01    257.87 o 
  17   5  13      592.37      679.81    137.20 o 
 -16   6  13       44.69      625.67    286.45 o 
 -14   6  13       11.47      290.22    226.15 o 
 -12   6  13       14.06       88.33    224.26 o 
 -10   6  13        7.54        5.39     74.24 o 
  -8   6  13       12.59      252.11    105.62 o 
  -6   6  13       32.71       44.60     82.73 o 
  -4   6  13      329.13      255.96     98.94 o 
  -2   6  13        9.38       75.81     96.50 o 
   0   6  13       60.17       52.06     97.05 o 
   2   6  13        9.50      -39.65     87.52 o 
   4   6  13       89.90      166.87     99.40 o 
   6   6  13      119.03      124.29    102.80 o 
   8   6  13      172.26      258.90    125.76 o 
  10   6  13      298.42      274.40    116.05 o 
  12   6  13      112.34      226.98    159.94 o 
 -30   0  14     1466.14     1657.57    263.84 o 
 -28   0  14        7.08      180.28    143.23 o 
 -26   0  14       72.57      -46.00    154.53 o 
 -24   0  14     1194.91     1420.78    271.38 o 
 -22   0  14      747.39      633.69    160.19 o 
 -20   0  14      101.60      -14.76    107.35 o 
 -18   0  14     1810.35     1784.64    144.96 o 
 -16   0  14     7804.69     7643.77    241.73 o 
 -14   0  14     3001.47     2750.79    148.14 o 
 -12   0  14     3425.35     3524.92    234.90 o 
 -10   0  14     2659.18     2784.32    144.89 o 
  -8   0  14      926.59     1055.51     99.65 o 
  -6   0  14     1814.44     1736.57    118.39 o 
  -4   0  14     3797.00     3916.73    164.95 o 
  -2   0  14      889.53     1072.38    101.58 o 
   0   0  14     6602.53     6388.70    195.07 o 
   2   0  14     6759.65     6801.90    204.55 o 
   4   0  14     3499.81     3491.80    160.27 o 
   6   0  14     1268.39     1337.86    130.61 o 
   8   0  14     1571.72     1639.58    143.92 o 
  10   0  14     2350.59     2692.11    255.15 o 
  12   0  14      937.77      947.78    128.72 o 
  14   0  14     3798.78     3835.45    390.54 o 
  16   0  14     1930.08     1861.94    305.30 o 
  18   0  14     1069.40     1481.26    278.91 o 
  20   0  14     1770.88     1929.79    354.30 o 
  22   0  14     2156.52     2204.93    373.14 o 
  24   0  14     1458.25     2046.63    384.45 o 
 -29   1  14      279.59      117.96     97.27 o 
 -27   1  14      148.68      149.96     99.01 o 
 -25   1  14        5.11      -68.38     82.11 o 
 -23   1  14       42.78       -5.04     79.91 o 
 -21   1  14       62.10      276.80     88.82 o 
 -19   1  14        6.85       51.29     79.50 o 
 -17   1  14      351.12      199.49     65.76 o 
 -15   1  14      671.45      611.37     66.39 o 
 -13   1  14      286.93      375.11     57.34 o 
 -11   1  14      259.43      214.74     52.31 o 
  -9   1  14      318.65      324.10     55.55 o 
  -7   1  14      814.75      859.98     65.06 o 
  -5   1  14      616.23      628.48     62.11 o 
  -3   1  14       30.11       37.90     54.16 o 
  -1   1  14        5.09       38.58     48.90 o 
   1   1  14      229.04      152.78     57.29 o 
   3   1  14      410.54      580.15     67.53 o 
   5   1  14     1006.78      961.07     77.15 o 
   7   1  14      881.15     1028.40     81.77 o 
   9   1  14      256.07      205.60     64.19 o 
  11   1  14       32.11      -69.60     69.60 o 
  13   1  14      131.92      142.18     85.25 o 
  15   1  14      703.30      733.48    115.03 o 
  17   1  14       51.97       88.51     85.85 o 
  19   1  14      708.14      801.89    131.18 o 
  21   1  14      515.88      514.27    235.57 o 
  23   1  14      115.67      178.52    159.25 o 
  25   1  14        1.87       67.16    165.73 o 
 -28   2  14       34.20       58.03     94.88 o 
 -26   2  14        1.08       40.64    105.00 o 
 -24   2  14       73.85      -78.88     78.88 o 
 -22   2  14      124.19      -35.87     77.87 o 
 -20   2  14      156.28      211.05     67.62 o 
 -18   2  14      120.34      141.13     71.97 o 
 -16   2  14      419.72      398.34     79.69 o 
 -14   2  14     1182.35     1101.16     87.02 o 
 -12   2  14      788.33      737.38     74.52 o 
 -10   2  14      664.40      870.18     71.02 o 
  -8   2  14       27.32       31.60     51.64 o 
  -6   2  14      199.51      125.47     53.07 o 
  -4   2  14      489.69      612.33     65.47 o 
  -2   2  14     1173.40     1098.95     85.24 o 
   0   2  14     2053.16     2194.20    109.40 o 
   2   2  14     1120.88     1235.57     90.76 o 
   4   2  14      178.66      185.93     68.87 o 
   6   2  14      107.94       58.37     66.09 o 
   8   2  14       99.23      173.77     70.80 o 
  10   2  14       43.68       40.33     70.12 o 
  12   2  14      468.08      444.82     84.89 o 
  14   2  14     1163.45     1368.60    122.19 o 
  16   2  14      103.74       77.23     80.96 o 
  18   2  14       16.12      161.42    106.03 o 
  20   2  14      503.32      610.65    133.74 o 
  22   2  14       68.92      236.47    124.15 o 
  24   2  14      147.47      293.15    305.80 o 
 -25   3  14      955.93      815.59    114.48 o 
 -23   3  14      174.74       18.69    100.10 o 
 -21   3  14      131.24      209.93     78.66 o 
 -19   3  14      374.19      388.61     82.13 o 
 -17   3  14      551.53      756.57    139.18 o 
 -15   3  14      554.89      587.54     85.89 o 
 -13   3  14     1529.33     1594.45     94.67 o 
 -11   3  14     4243.97     4025.51    132.38 o 
  -9   3  14      942.74     1192.40     78.26 o 
  -7   3  14      673.12      687.18     77.25 o 
  -5   3  14     1825.56     1871.27    112.87 o 
  -3   3  14     1020.73      997.12     94.94 o 
  -1   3  14       23.74       -8.91     61.18 o 
   1   3  14      506.08      385.96     77.35 o 
   3   3  14     3167.17     3103.51    134.07 o 
   5   3  14     1194.70     1339.41    102.06 o 
   7   3  14      338.97      355.47     82.54 o 
   9   3  14      618.19      626.57     97.78 o 
  11   3  14      733.51      665.21     81.88 o 
  13   3  14      230.59      256.52     97.22 o 
  15   3  14      356.66      432.82     94.82 o 
  17   3  14      596.03      647.89    128.39 o 
  19   3  14     1012.52      855.96    134.85 o 
  21   3  14      565.31      560.69    127.56 o 
 -24   4  14      285.27      293.65    143.95 o 
 -22   4  14      193.91       -1.93     87.03 o 
 -20   4  14        4.99        2.71     75.62 o 
 -18   4  14      188.07       44.71    105.76 o 
 -16   4  14      150.12      -25.59    101.21 o 
 -14   4  14      494.24      321.80    114.74 o 
 -12   4  14      250.84      314.89    109.81 o 
 -10   4  14        2.97      -31.28    177.41 o 
  -8   4  14      255.79      170.31     63.11 o 
  -6   4  14        2.50      -34.15     60.69 o 
  -4   4  14      186.40      143.14     70.43 o 
  -2   4  14       28.86       52.59     66.21 o 
   0   4  14      198.16      215.83     74.24 o 
   2   4  14      318.86      395.95     80.31 o 
   4   4  14      167.66      194.23     67.25 o 
   6   4  14      663.23      410.90     83.45 o 
   8   4  14       23.36       27.85    126.50 o 
  10   4  14       14.21       59.33     91.98 o 
  12   4  14        7.71       39.64    133.27 o 
  14   4  14        2.38      -57.28     97.55 o 
  16   4  14       86.24      107.64    112.21 o 
  18   4  14      156.32      -51.70    109.68 o 
 -19   5  14       30.28      -80.97    135.90 o 
 -17   5  14        5.08      154.53    233.68 o 
 -15   5  14        0.88      -10.37    144.79 o 
 -13   5  14       10.87      229.37    166.43 o 
 -11   5  14        2.79      -67.33    144.36 o 
  -9   5  14      262.40      195.26    156.53 o 
  -7   5  14      667.83      626.80     98.88 o 
  -5   5  14       51.88       40.20     76.79 o 
  -3   5  14        0.76       44.32     68.00 o 
  -1   5  14        5.49      -29.03     70.50 o 
   1   5  14       11.20      -14.14     73.92 o 
   3   5  14       25.63      -34.33     76.65 o 
   5   5  14        4.20        2.44     80.69 o 
   7   5  14      180.47      394.02     98.02 o 
   9   5  14        9.29       64.82    101.65 o 
  11   5  14      273.24      152.61    127.30 o 
  13   5  14      179.08      242.70    115.85 o 
  15   5  14        4.29       53.19    111.63 o 
 -12   6  14      252.22      339.22    256.30 o 
 -10   6  14      189.79      301.53    260.07 o 
  -8   6  14      228.61      421.57    100.77 o 
  -6   6  14       14.60       23.06     81.01 o 
  -4   6  14        2.68       98.60     88.50 o 
  -2   6  14      460.44      420.83    108.32 o 
   0   6  14      101.82      117.00     98.72 o 
   2   6  14      438.92      522.35    110.24 o 
   4   6  14      372.40      444.78    109.31 o 
   6   6  14      190.07      249.52    100.25 o 
 -27   1  15      125.59      116.68     96.50 o 
 -25   1  15        5.62       -1.31     90.24 o 
 -23   1  15       99.54       28.56     88.66 o 
 -21   1  15      187.07      162.38    116.42 o 
 -19   1  15      405.93      420.99     89.72 o 
 -17   1  15      175.25      259.58     77.28 o 
 -15   1  15     2308.60     2179.79    113.92 o 
 -13   1  15     1312.21     1336.44     94.58 o 
 -11   1  15     1443.62     1344.75     84.28 o 
  -9   1  15     1748.63     1679.58     85.66 o 
  -7   1  15     1008.63      961.09     86.81 o 
  -5   1  15      234.95      325.92     58.67 o 
  -3   1  15     1834.37     1837.63     96.61 o 
  -1   1  15      717.73      827.34     74.28 o 
   1   1  15     3938.53     4157.13    156.64 o 
   3   1  15     2721.60     2651.61    152.88 o 
   5   1  15      936.13      985.04     87.87 o 
   7   1  15      361.79      345.63     77.02 o 
   9   1  15      439.58      427.91    155.62 o 
  11   1  15     3026.57     3068.04    178.20 o 
  13   1  15       24.94      -78.80     78.80 o 
  15   1  15     2383.21     2097.57    173.91 o 
  17   1  15      540.26      603.81    158.86 o 
  19   1  15       80.14       78.58    126.02 o 
  21   1  15      193.78      -87.78    154.82 o 
 -26   2  15     1142.66     1015.76    131.85 o 
 -24   2  15      436.57      458.00    144.71 o 
 -22   2  15       98.72      111.22     88.38 o 
 -20   2  15      309.77      205.26     81.86 o 
 -18   2  15     1361.76     1548.60    123.52 o 
 -16   2  15     1366.07     1526.47    137.38 o 
 -14   2  15      302.49      275.17     74.80 o 
 -12   2  15      964.07      949.54     84.39 o 
 -10   2  15     1586.58     1742.09    101.02 o 
  -8   2  15      389.69      502.25     68.04 o 
  -6   2  15      969.42      992.35     85.41 o 
  -4   2  15     1488.10     1496.59    119.82 o 
  -2   2  15     2614.67     2620.02    121.93 o 
   0   2  15     1297.00     1418.87     98.11 o 
   2   2  15      876.88      923.90     92.72 o 
   4   2  15     1354.42     1323.69    105.81 o 
   6   2  15      184.64      398.28     81.49 o 
   8   2  15      675.03      710.57     91.15 o 
  10   2  15      513.37      492.45     86.27 o 
  12   2  15      816.29      715.90    157.22 o 
  14   2  15      268.58      258.11     94.87 o 
  16   2  15      443.68      751.71    118.07 o 
  18   2  15      161.69      251.29    114.33 o 
  20   2  15     1078.62     1033.54    173.00 o 
 -23   3  15      109.14      -76.99     76.99 o 
 -21   3  15       50.07      121.00     95.77 o 
 -19   3  15        9.51       89.14     73.79 o 
 -17   3  15       15.61       31.50     66.85 o 
 -15   3  15        3.85      -63.44     63.44 o 
 -13   3  15       12.72      -50.41     59.58 o 
 -11   3  15     1758.42     1402.34     94.99 o 
  -9   3  15     2948.31     2703.99    177.37 o 
  -7   3  15      493.33      600.35     81.75 o 
  -5   3  15       93.07      165.74     74.46 o 
  -3   3  15      450.44      321.03     86.71 o 
  -1   3  15       93.00       83.55     71.69 o 
   1   3  15        1.25       32.04     71.88 o 
   3   3  15      247.96      174.34    107.17 o 
   5   3  15      771.60      861.27    107.93 o 
   7   3  15      209.90      220.49     80.68 o 
   9   3  15        0.35        2.06     73.33 o 
  11   3  15       32.54      100.40    107.04 o 
  13   3  15       80.43      -89.10     99.08 o 
  15   3  15       11.11      145.13    131.57 o 
  17   3  15      471.60      416.70    153.34 o 
  19   3  15      612.39      664.84    177.14 o 
 -20   4  15      414.27      422.55    152.76 o 
 -18   4  15      472.84      356.49    167.65 o 
 -16   4  15      654.13      736.03    145.21 o 
 -14   4  15      291.68      345.52    123.48 o 
 -12   4  15       83.65       32.67    116.61 o 
 -10   4  15      192.89      279.99    129.51 o 
  -8   4  15     1754.90     1745.22    176.78 o 
  -6   4  15      823.12      630.76    152.89 o 
  -4   4  15     2014.60     1876.49    130.51 o 
  -2   4  15     1201.19     1335.21    131.76 o 
   0   4  15      508.45      519.27    105.78 o 
   2   4  15        6.80      -69.86     73.98 o 
   4   4  15       39.45       57.10     76.66 o 
   6   4  15      728.29      560.64    120.00 o 
   8   4  15      232.83      420.35    117.53 o 
  10   4  15      607.02      544.82    127.42 o 
  12   4  15       23.89     -126.06    126.06 o 
  14   4  15      138.83      204.53    174.63 o 
  16   4  15      116.00      195.77    112.36 o 
 -15   5  15       84.95      304.92    171.49 o 
 -13   5  15       89.96      242.90    167.84 o 
 -11   5  15      323.47      244.99    233.68 o 
  -9   5  15      512.90      666.40    191.67 o 
  -7   5  15      893.03      908.91    142.90 o 
  -5   5  15      499.34      465.14     95.73 o 
  -3   5  15       78.38      -81.68     81.68 o 
  -1   5  15      239.08      301.05     96.84 o 
   1   5  15       96.24       89.07     90.50 o 
   3   5  15      206.11      241.32    102.08 o 
   5   5  15      283.32      506.13     95.11 o 
   7   5  15      769.75      844.55    113.77 o 
   9   5  15      910.57     1007.76    124.97 o 
  11   5  15       59.24       94.90    112.07 o 
 -24   0  16        5.75     -117.34    117.34 o 
 -22   0  16      209.90       -2.14    123.15 o 
 -20   0  16      329.16      576.99    220.39 o 
 -18   0  16     1824.74     1594.93    174.21 o 
 -16   0  16       12.25      -89.85     89.85 o 
 -14   0  16     1596.40     1678.24    174.08 o 
 -12   0  16     1432.16     1440.77    162.31 o 
 -10   0  16     1165.49     1108.64    151.15 o 
  -8   0  16     1110.59     1142.81    148.30 o 
  -6   0  16     2574.43     2665.68    176.26 o 
  -4   0  16       36.53      -15.16     79.67 o 
  -2   0  16     1743.35     1888.45    258.96 o 
   0   0  16      697.19     1022.13    122.72 o 
   2   0  16     1701.25     1794.10    282.68 o 
   4   0  16     2377.12     2511.25    273.38 o 
   6   0  16     1453.40     1741.74    182.66 o 
   8   0  16     1704.27     1836.55    185.44 o 
  10   0  16     1599.84     1523.61    333.35 o 
  12   0  16      552.60      847.08    356.18 o 
  14   0  16      118.68      289.58    197.88 o 
  16   0  16     1118.64      891.25    584.21 o 
  18   0  16      927.25      952.52    206.37 o 
  20   0  16      598.36      350.53    233.68 o 
 -25   1  16       58.51      184.17     97.38 o 
 -23   1  16       25.94      -42.74     86.93 o 
 -21   1  16        7.65      -32.09     80.45 o 
 -19   1  16      271.18      139.20     79.46 o 
 -17   1  16      685.95      577.01     96.13 o 
 -15   1  16      131.29       62.64     71.03 o 
 -13   1  16      152.95      264.33     80.31 o 
 -11   1  16      311.13      177.06     65.75 o 
  -9   1  16      203.36      270.47     65.94 o 
  -7   1  16      104.34       92.46     59.57 o 
  -5   1  16        6.77       20.31     57.07 o 
  -3   1  16       59.85       84.94     59.28 o 
  -1   1  16      697.53      712.34    125.57 o 
   1   1  16      342.85      429.48     77.21 o 
   3   1  16      439.76      643.97     83.87 o 
   5   1  16      617.72      684.54     93.03 o 
   7   1  16      650.28      666.51    106.76 o 
   9   1  16      124.91       40.25     85.68 o 
  11   1  16      466.73      382.85     99.75 o 
  13   1  16      188.89       24.11     92.06 o 
  15   1  16      143.40      349.93    136.01 o 
  17   1  16      292.27      404.43    133.03 o 
  19   1  16      188.59      -59.03    118.46 o 
 -24   2  16       18.48       -7.54     92.57 o 
 -22   2  16       17.52      -78.28     82.61 o 
 -20   2  16        3.58      -72.62     72.62 o 
 -18   2  16        1.10       32.25     75.83 o 
 -16   2  16        5.39       41.00     68.47 o 
 -14   2  16       10.12      -57.77     78.10 o 
 -12   2  16     1571.87     1577.12    116.84 o 
 -10   2  16       80.09      -20.86     71.75 o 
  -8   2  16      396.02      453.19     80.97 o 
  -6   2  16        3.60       13.96     69.84 o 
  -4   2  16      111.91      116.07     71.27 o 
  -2   2  16      100.46      222.53     84.86 o 
   0   2  16       13.11      -22.42     73.06 o 
   2   2  16      679.16      650.75    102.34 o 
   4   2  16       49.47       -3.73    125.14 o 
   6   2  16       48.15      -73.36     86.07 o 
   8   2  16      135.80      102.96     93.59 o 
  10   2  16       19.10      161.87     92.05 o 
  12   2  16       62.76      -88.25     88.25 o 
  14   2  16       26.83       13.60     92.11 o 
  16   2  16        4.41       19.65    100.04 o 
  18   2  16      211.12      540.99    208.87 o 
 -21   3  16      207.65      415.48     94.89 o 
 -19   3  16      133.86      -19.92     72.08 o 
 -17   3  16      336.17      252.56    137.95 o 
 -15   3  16     1320.13     1462.75    120.95 o 
 -13   3  16     2157.07     2199.59    153.95 o 
 -11   3  16     1067.13     1256.14    102.21 o 
  -9   3  16      161.57      164.55     74.08 o 
  -7   3  16      451.48      616.93     95.24 o 
  -5   3  16      108.18       89.30     90.57 o 
  -3   3  16      738.58      746.84    117.92 o 
  -1   3  16     2469.47     2466.20    192.21 o 
   1   3  16     2556.69     2519.84    187.87 o 
   3   3  16      890.54      964.68    117.92 o 
   5   3  16      782.86      737.66    114.34 o 
   7   3  16     1171.41     1561.09    160.51 o 
   9   3  16      361.73      433.62    106.84 o 
  11   3  16      198.05      242.85     96.61 o 
  13   3  16      392.60      326.78    111.39 o 
  15   3  16      352.99      351.88    150.47 o 
 -16   4  16        8.33       16.17    110.02 o 
 -14   4  16      194.26      159.15    135.30 o 
 -12   4  16      151.07      261.85    135.47 o 
 -10   4  16     1021.62      851.47    168.20 o 
  -8   4  16      361.85      368.73    111.63 o 
  -6   4  16      367.64       86.85     76.17 o 
  -4   4  16      459.38      490.80     97.11 o 
  -2   4  16       78.83      -28.78     92.21 o 
   0   4  16       80.32      -28.59     78.93 o 
   2   4  16       97.44       71.61     82.20 o 
   4   4  16      523.89      590.61    164.46 o 
   6   4  16        3.93       63.34    100.71 o 
   8   4  16      462.05      394.26    120.67 o 
  10   4  16      435.19      432.70    128.93 o 
  12   4  16      160.66      195.99    122.04 o 
  -9   5  16       53.41       17.90    153.96 o 
  -7   5  16       17.98      -15.02     90.31 o 
  -5   5  16      115.50      127.56    102.99 o 
  -3   5  16      190.14       80.13     87.05 o 
  -1   5  16       88.46      -20.30     86.94 o 
   1   5  16      101.53       54.53     97.60 o 
   3   5  16      223.38      263.81    106.74 o 
   5   5  16      136.48      324.90    114.88 o 
 -21   1  17      205.67      265.04     96.50 o 
 -19   1  17      192.69      299.47    104.58 o 
 -17   1  17      566.66      639.14     99.21 o 
 -15   1  17      262.89      353.42     86.51 o 
 -13   1  17      434.22      485.01     95.34 o 
 -11   1  17      110.44       59.21     73.59 o 
  -9   1  17       28.95       -6.10     66.56 o 
  -7   1  17      184.93      181.34     75.42 o 
  -5   1  17      622.24      592.95     90.65 o 
  -3   1  17      790.94      714.96    128.95 o 
  -1   1  17      938.92     1031.99    106.66 o 
   1   1  17      515.39      659.33     97.76 o 
   3   1  17      831.10      896.63    104.80 o 
   5   1  17      782.08      646.14    141.18 o 
   7   1  17      239.40       67.50     91.58 o 
   9   1  17       98.70      198.52     94.26 o 
  11   1  17      192.93      125.37     91.11 o 
  13   1  17      263.96       58.56     93.51 o 
  15   1  17       67.69      -81.12    102.42 o 
 -20   2  17      121.55      154.57     90.83 o 
 -18   2  17       10.63      -76.59     76.59 o 
 -16   2  17      115.25       98.43     76.74 o 
 -14   2  17     1427.16     1364.02    116.50 o 
 -12   2  17      802.02      710.95     96.55 o 
 -10   2  17        5.08      -12.23    100.72 o 
  -8   2  17      247.76      354.13     80.70 o 
  -6   2  17      526.35      554.63    118.83 o 
  -4   2  17      146.02      198.96     78.82 o 
  -2   2  17      151.25      176.13     87.65 o 
   0   2  17      920.50      847.99    113.55 o 
   2   2  17     1398.19     1608.09    180.52 o 
   4   2  17      181.01      162.47    102.94 o 
   6   2  17      152.89      171.37     99.33 o 
   8   2  17      434.61      457.23    113.19 o 
  10   2  17      551.17      522.05    112.27 o 
  12   2  17      481.65      809.17    127.86 o 
  14   2  17      518.88      554.17    140.22 o 
 -17   3  17       35.29        3.13     71.50 o 
 -15   3  17        0.29       12.60     71.65 o 
 -13   3  17      761.91      665.39     88.79 o 
 -11   3  17       99.33       57.09     99.80 o 
  -9   3  17        0.15      -43.46     72.99 o 
  -7   3  17       92.05        5.78     79.43 o 
  -5   3  17       10.96      -12.85     78.05 o 
  -3   3  17       53.18      112.66     85.88 o 
  -1   3  17        7.46       42.40     85.98 o 
   1   3  17       98.44       64.16     84.74 o 
   3   3  17        0.35       80.37     91.10 o 
   5   3  17       75.51      174.86    106.14 o 
   7   3  17       44.45      -87.29     87.29 o 
   9   3  17        2.10      176.93     96.45 o 
  11   3  17       31.23       77.88    113.81 o 
 -12   4  17        7.40      -39.65    139.05 o 
 -10   4  17      683.20      463.38     89.55 o 
  -8   4  17      117.53       68.13     79.52 o 
  -6   4  17      124.32      -13.21    119.29 o 
  -4   4  17       31.60       24.66     84.01 o 
  -2   4  17       72.37       70.08    111.72 o 
   0   4  17       47.78      -46.82     85.31 o 
   2   4  17        5.90       98.31     93.82 o 
   4   4  17      408.24      473.16    131.29 o 
   6   4  17      198.09      114.13    150.45 o 
 -18   0  18      852.42      752.20    154.41 o 
 -16   0  18      332.59      314.24    127.76 o 
 -14   0  18      255.44      366.45    138.79 o 
 -12   0  18      291.42      297.23    123.16 o 
 -10   0  18      475.69      677.27    141.80 o 
  -8   0  18      404.69      317.14    122.06 o 
  -6   0  18       66.08      -76.86     96.32 o 
  -4   0  18       50.84      114.82    105.88 o 
  -2   0  18      750.63      499.80    131.36 o 
   0   0  18      828.74     1031.45    243.11 o 
   2   0  18      943.01     1226.79    176.33 o 
   4   0  18     1430.84     1452.64    227.07 o 
   6   0  18     2479.41     2222.00    214.41 o 
   8   0  18     1803.76     1321.47    333.57 o 
  10   0  18      180.31      178.51    153.48 o 
  12   0  18     1746.69     1771.30    380.68 o 
 -17   1  18       16.46        4.29     82.07 o 
 -15   1  18       44.80      101.34     79.50 o 
 -13   1  18        2.11       21.72     77.87 o 
 -11   1  18       21.41      -75.29     75.29 o 
  -9   1  18      110.97       75.80     77.44 o 
  -7   1  18      327.95      280.54     84.67 o 
  -5   1  18        1.67       21.90     73.70 o 
  -3   1  18       32.81       -8.23     83.22 o 
  -1   1  18       83.16      112.81     77.07 o 
   1   1  18      122.68      143.10     90.89 o 
   3   1  18      184.89      251.60     95.72 o 
   5   1  18      211.26      228.74     97.23 o 
   7   1  18      286.19      260.77    102.09 o 
   9   1  18      170.48      165.87     99.95 o 
  11   1  18       31.70      143.79    133.37 o 
 -16   2  18        1.80        5.04     78.45 o 
 -14   2  18      107.81       70.03     77.80 o 
 -12   2  18      307.39      387.08     90.21 o 
 -10   2  18      101.30      203.06     80.86 o 
  -8   2  18        1.20      -73.89     73.89 o 
  -6   2  18       22.39      -14.93     75.67 o 
  -4   2  18       71.41       85.93     83.77 o 
  -2   2  18        4.99      -51.42     81.75 o 
   0   2  18      171.93      240.51     96.84 o 
   2   2  18      188.86      273.11    111.42 o 
   4   2  18        9.36       10.64    106.72 o 
   6   2  18      441.39      497.89    111.99 o 
   8   2  18      727.37      812.97    125.48 o 
  10   2  18      156.53      151.26    139.03 o 
 -11   3  18      103.69        4.68     79.31 o 
  -9   3  18       86.64       -3.62     84.12 o 
  -7   3  18      253.18      328.08    119.53 o 
  -5   3  18      317.90      219.98     96.12 o 
  -3   3  18      149.66      153.83     92.79 o 
  -1   3  18      160.58      177.46     93.84 o 
   1   3  18      602.66      760.50    118.61 o 
   3   3  18      387.23      358.12    106.96 o 
   5   3  18      122.71       36.80    109.89 o 
 -11   1  19      191.19      130.50     84.11 o 
  -9   1  19      148.97      129.22     84.94 o 
  -7   1  19       11.68      -30.11     80.34 o 
  -5   1  19      372.27      317.65    111.38 o 
  -3   1  19        3.68      138.38     93.39 o 
  -1   1  19      206.59       21.21     87.78 o 
   1   1  19      100.83      251.29     96.24 o 
   3   1  19       22.32      104.13     95.75 o 
   5   1  19       57.78      -89.50     89.50 o 
  -8   2  19       11.09     -105.15    105.15 o 
  -6   2  19      130.52       87.81     86.21 o 
  -4   2  19      640.89      560.20    125.75 o 
  -2   2  19      827.69     1087.87    128.48 o 
   0   2  19      525.88      544.37    116.21 o 
   2   2  19      195.49       91.54     97.56 o 
                                                 
